# Supplementary material for: Malaria and dengue fever in febrile children entering healthcare facilities in Mwanza, Tanzania
Source: PLoS One. 2024 Oct 11;19(10):e0309613. doi: 10.1371/journal.pone.0309613 (PMC11469492; doi:10.1371/journal.pone.0309613)
Supplement: S1 Dataset — (ZIP) [file pone.0309613.s001.zip]

Archive with 6 entries (3 files):
- dataset/
- dataset/Dataset-data analysis.xlsx
- dataset/Dengue_Malaria_Results-stata-8-8-2024.log
- __MACOSX/
- __MACOSX/dataset/
- __MACOSX/dataset/._Dengue_Malaria_Results-stata-8-8-2024.log
