# Supplementary material for: Malaria and dengue fever in febrile children entering healthcare facilities in Mwanza, Tanzania
Source: PLoS One. 2024 Oct 11;19(10):e0309613. doi: 10.1371/journal.pone.0309613 (PMC11469492; doi:10.1371/journal.pone.0309613)
Supplement: S1 Dataset — (ZIP) [file pone.0309613.s001.zip › dataset/Dataset-data analysis.xlsx]

## Sheet: Dataset
ID	sites	q1_InclusionCriteria_Age	q2_InclusionCriteria_Temperatur	q1ExclusionCriteria_Signs	q2_ExclusionCirteria_Chronicdi	q3_ExclusionCriteria_NotEligib	q4_Eligible	REGION	ETHINIC	SEX	Age_10YRS	EDUCATIONLEVEL	MERITALSTATUS	EMPYMENT	VACCINATION	BLOODTRANSFUSION	HOMESURROUNDINGD	INSECTICIDES	STAGNANTWATER	TRAVELING	MOSQUITONET	MOSQUITOUSE	MOSQUTONETFREQUENCYUSE	HEMATOLOGY	NSAID	THROSKIN	SCDDX	FHXSCD	HIVSTATUS	FEVER	DURATIONOFFEVER	RASH	DIARRHEA	VOMITING	HEADACHE	RETROORBITO	MUSCLE	JOINT	BLEEDING	PALLOR	DEHYD	NUTRISTAT	EDEMA	HEPSLEN	PNEUM	URINARYTRANTINF	MENENCE	MRDT	BLOODSLIDE
2	NYAMAGANA	1	1	0	0	0	1	0	0	0	1	3	0	0	1	0	1	0	0	0	1	1	0	0	0	0	0	0	2	38.7	0	0	1	1	0	0	0	0	0	0	0	0	0	0	0	0	0	0	0
3	BMC	1	1	0	0	0	1	0	0	1	3	1	4	1	1	0	1	1	1	0	1	1	0	0	0	0	0	0	2	38	0	0	1	0	0	0	0	0	0	0	0	0	0	0	0	0	0	0	0
4	NYAMAGANA	1	1	0	0	0	1	0	0	1	1	3	0	1	1	0	0	0	0	0	1		0	0	0	0	0	0	2	38.2	0	0	1	1	0	0	0	0	0	0	0	0	0	0	0	0	0	0	0
5	NYAMAGANA	1	1	0	0	0	1	0	0	1	1	1	0	5	1	0	0	0	0	0	1	1	0	0	0	0	0	0	2	38.1	0	0	0	0	0	0	0	0	0	0	0	0	0	0	0	0	0	1	0
6	NYAMAGANA	1	1	0	0	0	1	0	0	1	1	1	0	5	1	0	1	0	0	0	1	1	0	0	0	0	0	0	2	38.3	0	0	0	0	0	0	0	0	0	0	1	0	0	0	0	0	0	0	0
7	NYAMAGANA	1	1	0	0	0	1	0	0	0	2	1	0	5	1	0	1	0	0	0	1	1	0	0	0	0	0	0	2	38.6	0	0	0	0	0	0	0	0	0	0	0	0	0	0	0	0	0	0	0
8	NYAMAGANA	1	1	0	0	0	1	0	0	0	1	1	0	5	1	0	1	0	1	0	1	1	0	0	0	0	0	0	2	38	0	0	0	1	0	0	0	0	0	0	0	0	0	0	0	0	0	0	0
9	NYAMAGANA	1	1	0	0	0	1	0	0	1	2	1	0	5	1	0	1	0	1	0	1	1	0	0	0	0	0	0	2	39.1	0	0	0	0	0	0	0	0	0	0	0	0	0	0	0	0	0	1	13
10	NYAMAGANA	1	1	0	0	0	1	0	0	1	1	1	0	5	1	0	1	0	0	0	1	1	0	0	0	0	0	0	2	39	0	0	1	1	0	0	0	0	0	0	1	0	0	0	0	0	0	0	0
11	BUZURUGA	1	1	0	0	0	1	0	0	1	1	1	0	5	1	0	0	0	0	0	1	1	0	0	0	0	0	0	2	38	0	0	0	0	0	0	0	0	0	0	0	0	0	0	0	0	0	0	0
12	BUZURUGA	1	1	0	0	0	1	0	0	0	2	1	0	5	1	0	1	0	0	0	0	0	0	0	0	0	0	0	2	38.7	0	0	0	1	0	0	0	0	0	0	0	0	0	0	0	0	0	0	0
13	BUZURUGA	1	1	1	1	0	1	0	0	1	1	1	0	5	1	0	0	0	0	0	1	1	0	0	0	0	0	0	0	39.9	0	1	1	1	0	0	1	0	0	0	0	0	0	0	0	0	0	0	0
14	BUZURUGA	1	1	0	0	0	1	0	0	1	1	1	0	5	1	0	0	0	0	0	1	1	0	0	0	0	0	0	2	38.1	0	0	0	0	0	0	0	0	0	0	0	0	0	0	0	0	0	1	4
15	BUZURUGA	1	1	0	0	0	1	0	0	1	4	1	0	5	1	0	0	0	0	0	1	1	0	0	0	0	0	0	2	39.2	0	0	1	1	0	0	0	0	0	0	1	0	0	0	0	0	0	0	0
16	NYAMAGANA	1	1	0	0	0	1	0	0	1	1	1	0	5	1	0	0	0	0	0	0	0	0	0	0	0	0	0	2	38.4	1	0	1	0	0	0	0	0	0	0	1	0	0	0	0	0	0	1	0
17	NYAMAGANA	1	1	0	0	0	1	0	0	0	1	1	0	5	1	0	1	0	1	0	1	1	0	0	0	0	0	0	2	38	0	0	0	1	0	0	0	0	0	0	1	0	0	0	0	0	0	0	0
18	NYAMAGANA	1	1	0	0	0	1	0	0	1	2	1	0	5	1	0	0	0	1	0	1	1	0	0	0	0	0	0	2	39	1	0	0	1	0	0	0	0	0	0	0	0	0	0	0	0	0	0	0
19	NYAMAGANA	1	1	0	0	0	1	0	0	0	4	1	0	5	1	0	0	0	0	0	0	0	NONE	0	0	0	0	0	2	39.3	1	1	0	1	1	0	0	0	0	0	0	0	0	0	0	0	0	0	0
20	SEKOUTORE	1	1	0	0	0	1	0	0	0	1	1	0	5	1	0	0	0	0	0	1	1	0	0	0	0	0	0	2	38	0	0	0	0	0	0	0	0	0	0	0	0	0	0	1	0	0	0	0
21	SEKOUTORE	1	1	0	0	0	1	0	0	0	1	1	0	5	1	1	0	0	0	0	1	1	0	0	0	0	0	0	2	39.8	0	0	0	0	0	0	0	0	0	1	0	0	1	0	0	0	0	0	0
22	SEKOUTORE	1	1	0	0	0	1	0	0	0	1	1	0	5	1	0	0	0	0	0	1	1	0	0	0	0	0	0	2	38.1	0	0	0	0	0	0	0	0	0	0	0	0	0	0	0	0	0	0	0
23	SEKOUTORE	1	1	0	0	0	1	0	0	0	1	1	0	5	1	0	1	0	0	0	1	1	0	0	0	0	0	0	2	38.7	0	0	1	1	0	0	0	0	0	0	1	1	0	0	0	0	0	0	17
24	SEKOUTORE	1	1	0	0	0	1	0	0	1	1	1	0	5	1	0	1	0	1	0	1	1	0	0	0	0	0	0	2	39.1	0	0	0	0	0	0	0	0	0	0	0	0	0	0	0	0	0	0	0
25	SEKOUTORE	1	1	0	0	0	1	0	0	0	5	2	0	5	1	0	1	0	1	0	0	0	NONE	0	0	0	0	0	2	40	0	0	1	0	0	0	0	0	0	0	1	0	0	0	0	0	0	1	12
26	SEKOUTORE	1	1	0	0	0	1	0	0	0	5	2	0	5	1	0	1	0	1	0	1	1	0	0	0	1	0	0	2	39.6	0	1	1	1	0	0	0	0	0	0	1	2	0	0	0	0	0	0	0
27	SEKOUTORE	1	1	0	0	0	1	0	0	0	3	2	0	5	1	0	1	0	1	0	1	1	0	0	0	0	0	0	2	38.8	0	0	0	0	0	0	0	0	0	0	0	0	0	0	0	0	0	0	0
28	SEKOUTORE	1	1	0	0	0	1	0	0	1	1	2	0	5	1	0	1	0	1	0	1	1	0	0	0	0	0	0	2	39	0	0	0	0	0	0	0	0	0	0	0	0	0	0	0	0	0	0	0
29	SEKOUTORE	1	1	0	0	0	1	0	0	0	1	2	0	5	1	0	1	0	1	0	1	1	0	0	0	0	0	0	2	38.4	0	0	0	0	0	0	0	0	0	0	0	0	0	0	0	0	0	0	0
30	SEKOUTORE	1	1	0	0	0	1	0	0	0	3	1	0	5	1	0	1	0	1	0	1	1	0	0	0	0	0	0	2	39.6	0	0	0	0	0	0	0	0	0	0	0	0	0	0	0	0	0	0	0
31	NYAMAGANA	1	1	0	0	0	1	0	0	0	4	1	0	5	1	0	1	0	0	0	1	1	0	0	0	0	0	0	2	38.4	0	0	0	0	0	0	0	0	0	0	0	0	0	0	0	0	0	0	0
32	NYAMAGANA	1	1	0	0	0	1	0	0	0	3	1	0	5	1	0	1	0	1	0	1	1	0	0	0	0	0	0	2	39.1	0	0	0	0	0	0	0	0	0	0	0	0	0	0	0	0	0	0	0
33	NYAMAGANA	1	1	0	0	0	1	0	0	0	2	1	0	5	0	0	0	0	0	0	1	1	0	0	0	0	0	0	2	38	0	0	1	1	0	0	0	0	0	1	0	1	0	0	0	0	0	0	0
34	SEKOUTORE	1	1	0	0	0	1	0	0	1	0	3	0	0	1	0	1	0	1	0	1	1	0	0	0	0	0	0	2	39.2	0	0	0	0	0	0	0	0	0	0	0	0	0	0	0	0	0	0	0
35	NYAMAGANA	1	1	0	0	0	1	0	0	0	1	2	0	5	1	0	1	0	1	0	1	1	0	0	0	0	0	0	2	38.9	1	0	0	0	0	0	0	0	0	0	0	0	0	0	0	0	0	0	0
36	NYAMAGANA	1	1	0	0	0	1	3	0	0	9	1	0	5	1	0	1	0	1	0	0	0	NONE	0	0	0	0	0	2	38.6	0	0	0	0	0	0	0	0	0	1	0	0	0	0	0	0	0	0	0
37	NYAMAGANA	1	1	0	0	0	1	0	0	0	1	1	0	5	1	0	1	0	1	0	1	1	0	0	0	0	0	0	2	40.6	0	0	0	0	0	0	0	0	0	0	0	0	0	0	0	0	0	0	2
38	NYAMAGANA	1	1	0	0	0	1	0	0	0	2	1	0	5	1	0	1	0	1	0	1	1	0	0	0	0	0	0	2	38.2	0	0	0	0	0	0	0	0	0	0	0	3	0	0	0	0	0	0	0
39	NYAMAGANA	1	1	0	0	0	1	4	0	0	1	0	0	5	1	0	1	0	1	0	1	1	0	0	0	0	0	0	2	39.1	0	0	0	0	0	0	0	0	0	0	0	1	0	0	0	0	0	0	0
40	SEKOUTORE	1	1	0	0	0	1	0	0	1	4	1	0	5	1	0	1	0	1	0	1	1	0	0	0	0	0	0	2	38.9	0	0	0	0	0	0	0	0	0	0	0	0	0	0	0	0	0	0	0
41	SEKOUTORE	1	1	0	0	0	1	0	0	0	1	1	0	5	1	0	1	0	1	0	1	1	0	0	0	0	0	0	0	38.6	0	0	1	0	0	0	0	0	0	0	0	0	0	0	0	0	0	1	12
42	SEKOUTORE	1	1	0	0	0	1	0	0	0	1	1	0	5	1	0	0	0	0	0	1	1	0	0	0	0	0	0	2	38.3	1	0	0	1	0	0	0	0	0	0	0	0	0	0	1	0	0	0	0
43	SEKOUTORE	1	1	0	0	0	1	0	0	0	1	1	0	5	1	0	1	0	0	0	1	1	0	0	0	0	0	0	2	39	0	0	0	0	0	0	0	0	0	0	0	0	0	0	0	0	0	0	0
44	SENGEREMA	1	1	0	0	0	1	0	0	0	1	1	0	5	1	0	0	0	0	0	1	1	0	0	0	0	0	0	2	39.1	0	0	0	0	0	0	0	0	0	0	0	0	0	0	0	0	0	0	0
45	SENGEREMA	1	1	0	0	0	1	0	0	0	2	1	0	5	1	0	1	0	0	0	1	1	0	0	0	0	0	0	2	38.1	1	0	0	0	0	0	0	0	0	0	0	0	0	0	0	0	0	0	0
46	SENGEREMA	1	1	0	0	0	1	0	0	1	1	1	0	5	1	0	1	0	1	0	1	1	0	0	0	0	0	0	2	38.5	1	0	0	0	0	0	0	0	0	0	0	0	0	0	0	0	0	0	0
47	SENGEREMA	1	1	0	0	0	1	0	0	0	6	1	0	5	1	0	1	0	1	0	1	1	0	0	0	0	0	0	2	39.1	0	0	0	0	0	0	0	0	0	0	0	0	0	0	0	0	0	0	0
48	SENGEREMA	1	1	0	0	0	1	0	0	1	2	1	0	5	1	0	0	0	0	0	1	1	0	0	0	0	0	0	2	39	0	0	0	0	0	0	0	0	0	0	0	0	0	0	0	0	0	0	0
49	SENGEREMA	1	1	0	0	0	1	0	0	1	1	1	0	5	1	0	1	0	1	0	1	1	0	0	0	0	0	0	2	38	1	0	0	0	0	0	0	0	0	0	0	0	0	0	0	0	0	1	0
50	SENGEREMA	1	1	0	0	0	1	0	0	1	1	1	0	5	1	0	1	0	1	0	1	1	0	0	0	0	0	0	2	39.3	0	0	1	0	0	0	0	0	0	0	1	0	0	0	0	0	0	0	0
51	SENGEREMA	1	1	0	0	0	1	0	0	0	1	2	0	3	1	0	1	1	1	0	1	1	0	0	0	1	0	0	2	39.1	0	0	0	1	0	0	0	0	0	0	0	0	0	0	1	1	0	0	0
52	SENGEREMA	1	1	0	0	0	1	0	0	1	1	2	0	5	1	0	1	0	1	0	1	1	0	0	0	1	0	0	2	38.4	0	0	0	0	0	0	0	0	0	0	0	1	0	0	0	0	0	0	0
53	SENGEREMA	1	1	0	0	0	1	0	0	0	2	2	0	3	1	0	1	0	1	0	1	1	0	0	0	1	0	0	2	39.6	0	1	0	0	0	0	0	0	0	0	0	0	0	1	0	0	0	0	0
54	SENGEREMA	1	1	0	0	0	1	0	0	0	1	2	0	3	1	0	1	0	1	0	1	1	0	0	0	0	0	0	2	38.4	0	0	0	0	0	0	0	0	0	0	0	0	0	0	0	0	0	0	10
55	SENGEREMA	1	1	0	0	0	1	0	0	1	1	2	0	3	1	0	1	0	1	0	1	1	0	0	0	0	0	0	2	38.8	0	0	0	1	0	0	0	0	0	0	0	0	0	0	0	0	0	1	0
56	SENGEREMA	1	1	0	0	0	1	0	0	1	1	2	0	3	1	0	1	0	1	0	1	1	0	0	0	1	0	0	2	38.9	1	0	0	0	0	0	0	0	0	0	0	0	0	0	0	0	0	0	0
57	SENGEREMA	1	1	0	0	0	1	0	0	0	1	2	0	3	1	0	1	0	1	0	1	1	0	0	0	0	0	0	2	39.3	0	0	0	0	0	0	0	0	0	0	0	0	0	0	0	0	0	0	0
58	SENGEREMA	1	1	0	0	0	1	0	0	1	1	2	0	3	1	0	1	0	1	0	1	1	0	0	0	0	0	0	2	39	0	0	1	1	0	0	0	0	0	0	1	0	0	0	0	0	0	1	0
59	SENGEREMA	1	1	0	0	0	1	0	0	0	1	2	0	3	1	0	1	0	1	0	1	1	0	0	0	0	0	0	2	38.5	0	0	1	0	0	0	0	0	0	0	1	0	0	0	0	0	0	0	0
60	SENGEREMA	1	1	0	0	0	1	0	0	0	1	2	0	3	1	0	1	0	1	0	1	1	0	0	0	0	0	0	2	39.6	1	0	0	0	0	0	0	0	0	0	0	0	0	0	0	0	0	0	0
61	SENGEREMA	1	1	0	0	0	1	0	0	0	1	2	0	3	1	0	1	0	1	0	1	1	0	0	0	0	0	0	2	39.3	0	0	0	0	0	0	0	0	0	0	0	0	0	0	0	0	0	0	0
62	SENGEREMA	1	1	0	0	0	1	0	0	1	2	2	0	3	1	0	1	0	1	0	1	1	0	0	0	0	0	0	2	39.1	0	0	0	0	0	0	0	0	0	0	0	0	0	0	0	0	0	0	0
63	SENGEREMA	1	1	0	0	0	1	2	0	0		1	0	5	0	1	0	1	1	0	1	1	0	0	0	0	0	0	2	39	1	1	0	0	0	0	1	0	0	0	0	0	0	0	0	0	0	1	3
64	SENGEREMA	1	1	0	0		1	0	0	1	4	1	0	5	1	0	1	0	1	0	1	1	0	0	0	0	0	0	2	38.3	0	0	0	0	0	0	0	0	0	0	0	0	0	0	0	0	0	0	0
65	SENGEREMA	1	1	0	0	0	1	0	0	1	1	2	0	3	1	0	1	0	1	0	1	1	0	0	0	0	0	0	2	39.6	1	0	0	0	0	0	0	0	0	0	0	0	0	0	0	0	0	0	0
66	SENGEREMA	1	1	0	0	0	1	4	0	0	2	2	0	5	1	0	1	0	1	0	1	1	0	0	0	0	0	0	2	39.8	0	0	0	0	0	0	0	0	0	0	0	1	0	0	0	0	0	0	0
67	SENGEREMA	1	1	0	0	0	1	0	0	1	4	2	0	3	1	0	1	0	1	0	1	1	0	0	0	0	0	0	2	39.2	0	0	0	0	0	0	0	0	0	0	0	0	0	0	0	0	0	0	0
68	SEKOUTORE	1	1	0	0		1	0	0	0	4	2	0	5	1	0	1	0	1	0	1	1	0	0	0	0	0	0	2	39.4	1	1	0	0	0	0	0	0	0	0	0	0	0	0	0	0	0	0	0
69	SEKOUTORE	1	1	0	0	0	1	0	0	0	1	1	0		1	0	1	0	1	0	1	1	0	0	0	0	0	0	2	38.8	1	0	0	0	0	0	0	0	0	0	0	0	0	0	1	0	0	0	0
70	SEKOUTORE	1	1	0	0	0	1	0	0	0	4	1	0	5	1	0	1	0	0	0	1	1	0	0	0	0	0	0	2	39.1	0	0	0	0	0	0	0	0	0	0	0	0	0	0	0	0	0	0	0
71	SEKOUTORE	1	1	0	0	0	1	0	0	0	2	2	0	5	1	1	1	0	1	0	1	1	0	0	0	0	0	0	2	38.4	0	0	0	0	0	0	0	0	0	0	0	0	0	0	0	0	0	0	0
72	BUZURUGA	1	1	0	0	0	1	0	0	1	1	1	0	5	1	0	1	0	1	0	1	1	0	0	0	0	0	1	0	38.9	0	0	0	0	0	0	0	0	0	0	0	2	0	0	0	0	0	0	0
73	BUZURUGA	1	1	0	0	0	1	0	0	1	2	1	0	5	1	0	1	0	1	0	1	1	0	0	0	0	0	0	2	38.3	0	0	0	0	0	0	0	0	0	0	0	1	0	0	0	0	0	1	15
74	BUZURUGA	1	1	0	0	0	1	0	0	0	1	2	0	3	1	0	1	0	1	0	1	1	0	0	0	0	0	0	2	38.8	0	0	1	0	0	0	0	0	0	0	1	0	0	0	0	0	0	0	0
75	BUZURUGA	1	1	0	0	0	1	0	0	1	1	2	0	3	1	0	1	0	1	0	1	1	0	0	0	0	0	0	2	39.5	0	0	0	0	0	0	0	0	0	0	0	0	0	0	0	0	0	0	0
76	BUZURUGA	1	1	0	0	0	1	0	0	0	1	1	0	5	1	0	1	0	1	0	1	1	0	0	0	0	0	0	2	38.3	0	0	0	0	0	0	0	0	0	0	0	0	0	0	0	0	0	0	0
77	BUZURUGA	1	1	0	0	0	1	0	0	0	1	2	0	5	1	0	1	0	1	0	1	1	0	0	0	0	0	0	2	40	0	0	0	0	0	0	0	0	0	0	0	1	0	0	0	0	0	0	0
78	BUZURUGA	1	1	0	0	0	1	0	0	0	1	2	0	3	1	0	1	0	1	0	1	1	0	0	0	0	0	0	2	39.9	0	0	0	0	0	0	0	0	0	0	0	0	0	0	0	0	0	0	0
79	NYAMAGANA	1	1	0	0	0	1	0	0	0	1	2	0	5	1	0	1	0	1	0	1	1	0	0	0	0	0	0	2	39.3	0	0	0	0	0	0	0	0	0	0	0	1	0	0	0	0	0	1	111
80	NYAMAGANA	1	1	0	0	0	1	0	0	1	1	2	0	5	1	0	1	0	1	0	1	1	0	0	0	0	0	0	2	38.5	0	0	0	0	0	0	0	0	0	0	0	0	0	0	0	0	0	0	0
81	NYAMAGANA	1	1	0	0	0	1	0	0	0	2	1	0	5	1	0	1	0	1	0	1	1	0	0	0	0	0	0	2	38.2	0	0	0	0	0	0	0	0	0	0	0	0	0	0	0	0	0	0	0
82	NYAMAGANA	1	1	0	0	0	1	0	0	1	4	1	0	3	1	0	1	0	1	0	1	1	0	0	0	0	0	0	2	39	0	0	0	0	0	0	0	0	0	0	0	1	0	0	0	1	0	0	0
83	BUZURUGA	1	1	0	0	0	1	0	0	0	2	2	0	3	1	0	1	0	1	0	1	1	0	0	0	0	0	0	2	38.8	0	0	0	0	0	0	0	0	0	0	0	0	0	0	0	0	0	0	0
84	BUZURUGA	1	1	0	0	0	1	0	0	1	2	1	0	5	1	0	1	0	1	0	1	1	0	0	0	0	0	0	2	38.2	0	0	0	0	0	0	0	0	0	0	0	0	0	0	0	0	0	1	0
85	BUZURUGA	1	1	0	0	0	1	0	0	0	1	2	0	3	1	0	1	0	1	0	1	1	0	0	0	0	0	0	2	39.6	0	0	0	0	0	0	0	0	0	0	0	0	0	0	1	0	0	0	0
86	BUZURUGA	1	1	0	0	0	1	0	0	0	4	1	0	5	1	0	1	0	1	0	1	1	0	0	0	0	0	0	2	39.7	0	0	0	0	0	0	0	0	0	0	0	1	0	0	1	0	0	0	0
87	BUZURUGA	1	1	0	0	0	1	0	0	1	1	1	0	5	1	0	1	0	1	0	1	1	0	0	0	0	0	0	2	39.4	1	0	0	0	0	0	0	0	0	0	0	0	0	0	0	0	0	1	32
88	NYAMAGANA	1	1	0	0	0	1	0	0	0	1	2	0	3	1	0	1	0	1	0	1	1	0	0	0	0	0	0	2	38.6	1	0	1	1	0	0	0	0	0	0	1	0	0	0	1	1	0	0	0
89	NYAMAGANA	1	1	0	0	0	1	0	0	0	1	2	3	5	1	0	1	0	1	0	1	1	0	0	0	0	0	0	2	38.8	1	0	1	0	0	0	0	0	0	0	1	0	0	0	1	1	0	0	0
90	NYAMAGANA	1	1	0	0	0	1	0	0	0	1	2	0	5	1	0	1	0	1	0	1	1	0	0	0	0	0	0	2	39.1	0	0	0	0	0	0	0	0	0	0	0	1	0	0	0	0	0	0	0
91	NYAMAGANA	1	1	0	0	0	1	0	0	1	1	2	0	5	1	0	1	0	1	0	1	1	0	0	0	0	0	0	2	39.6	0	0	1	0	0	0	0	0	0	0	1	0	0	0	0	0	0	0	0
92	NYAMAGANA	1	1	0	0	0	1	0	0	1	1	2	0	5	1	0	1	0	1	0	1		0	0	0	0	0	0	2	39.3	1	0	0	0	0	0	0	0	0	0	0	0	0	0	0	0	0	0	0
93	BMC	1	1	0	0	0	1	0	0	1	2	2	0	5	1	0	1	0	1	0	1	1	0	0	0	0	0	0	2	39	0	0	0	0	0	0	0	0	0	0	0	0	0	0	0	0	0	0	0
94	BMC	1	1	0	0	0	1	0	0	0	1	2	0	5	1	0	1	0	1	0	1	1	0	0	0	0	0	0	2	39.5	0	0	1	0	0	0	0	0	0	0	1	0	0	0	0	0	0	0	0
95	BMC	1	1	0	0	0	1	0	0	1	1	1	0	5	1	0	1	0	1	0	1	1	0	0	0	0	0	0	2	38.8	0	0	0	0	0	0	0	0	0	0	0	3	0	0	0	0	0	0	0
96	BMC	1	1	0	0	0	1	0	0	1	4	2	0	3	1	0	1	0	1	0	1	1	0	0	0	0	0	0	2	39.9	0	0	0	1	0	0	0	0	0	0	0	0	0	0	0	0	0	0	0
97	BMC	1	1	0	0	0	1	0	0	0	1	1	0	3	1	0	1	0	1	0	1	1	0	0	0	0	0	0	2	38.9	0	0	0	1	0	0	0	0	0	0	0	0	0	0	0	0	0	0	0
98	SENGEREMA	1	1	0	0	0	1	0	0	1	2	1	0	5	1	0	1	0	1	1	1	1	0	0	0	0	0	0	2	39.3	0	0	0	1	0	0	0	0	0	0	0	0	0	0	0	0	0	0	0
99	SENGEREMA	1	1	0	0	0	1	0	0	0	3	2	0	3	1	0	0	0	1	0	1	1	1	0	0	0	0	0	2	39.9	0	0	0	0	0	0	0	0	0	0	0	1	0	0	0	0	0	0	0
100	SENGEREMA	1	1	0	0	0	1	0	0	1	1	1	0	5	1	0	1	0	0	0	1		0	0	0	0	0	0	2	39.6	0	0	1	1	0	0	0	0	0	0	1	0	0	0	0	0	0	1	16
101	SENGEREMA	1	1	0	0	0	1	0	0	1	2	1	0	5	1	0	1	0	1	0	1	1	0	0	0	0	0	0	2	38.1	0	0	0	0	0	0	0	0	0	0	0	0	0	0	0	0	0	0	0
102	SENGEREMA	1	1	0	0	0	1	0	0	0	1	2	0	5	1	0	1	0	1	0	1	1	0	0	0	0	0	0	2	40.2	0	0	1	1	0	0	0	0	0	0	1	3	0	0	0	0	1	0	0
103	BMC	1	1	0	0	0	1	0	0	0	2	2	0	5	1	0	1	0	1	1	1	1	0	0	0	0	0	0	2	38.4	0	0	0	0	0	0	0	0	0	0	0	1	0	0	0	0	0	0	0
104	BMC	1	1	0	0	0	1	0	0	0	1	3	0	0	1	0	1	0	1	0	1	1	0	0	0	0	0	0	2	39.5	0	0	0	0	0	0	0	0	0	0	0	0	0	0	0	0	0	0	0
105	NYAMAGANA	1	1	0	0	0	1	0	0	0	1	2	0	5	1	0	1	0	1	0	1	1	0	0	0	0	0	0	2	39.3	0	0	0	0	0	0	0	0	0	0	0	0	0	0	0	0	0	0	0
106	NYAMAGANA	1	1	0	0	0	1	0	0	0	3	2	0	3	1	0	1	0	1	0	1	1	0	0	0	1	0	0	2	38.6	0	1	0	0	0	0	0	0	0	0	0	0	0	0	0	0	0	0	0
107	NYAMAGANA	1	1	0	0	0	1	0	0	1	4	2	0	5	1	0	1	1	1	0	1	1	0	0	0	0	0	0	2	39.6	1	0	1	1	0	0	0	0	0	0	1	0	0	0	0	0	0	0	0
108	NYAMAGANA	1	1	0	0	0	1	0	0	0	2	1	0	5	1	0	1	0	1	0	1	1	0	0	0	0	0	0	2	39.3	0	0	0	0	0	0	0	0	0	0	0	0	0	0	1	0	0	0	0
109	NYAMAGANA	1	1	0	0	0	1	0	0	0	4	3	5	0	1	0	1	0	0	0	1		0	0	0	1	0	0	2	38	0	1	0	0	1	0	0	0	0	1	0	0	0	0	0	0	0	1	18
110	NYAMAGANA	1	1	0	0	0	1	0	0	0	1	1	0	5	1	0	1	0	0	0	1	1	0	0	0	0	0	0	2	38	0	0	1	1	0	0	0	0	0	2	1	0	0	0	0	0	0	0	0
111	NYAMAGANA	1	1	0	0	0	1	0	0	1	1	1	0	3	1	0	1	0	0	0	1	1	0	0	0	0	0	0	2	38.3	0	0	0	0	0	0	0	0	0	0	0	0	0	0	0	0	0	0	0
112	NYAMAGANA	1	1	0	0	0	1	0	0	1	1	1	5	5	1	0	0	0	0	0	1	0	0	0	0	0	0	0	2	38	0	0	0	0	0	0	0	0	0	0	0	2	0	0	0	0	0	1	22
113	NYAMAGANA	1	1	0	0	0	1	0	0	0	2	1	2	5	1	0	0	1	0	0	1	1	0	0	0	0	0	0	2	39.9	0	0	0	0	0	0	0	0	0	1	0	0	0	0	0	0	0	0	0
114	SEKOUTORE	1	1	0	0	0	1	0	0	1	6	3	0	1	1	0	1	1	0	1	1	1	0	0	0	0	0	0	2	40	0	0	0	1	1	0	0	0	1	1	1	0	0	0	0	1	0	0	0
115	SEKOUTORE	1	1	0	0	0	1	0	0	1	2	0	5	5	1	0	1	1	0	0	0	0	0	0	0	0	0	0	2	39.4	0	0	0	0	1	0	0	0	0	0	1	0	0	0	0	0	0	0	0
116	SEKOUTORE	1	1	0	0	0	1	0	0	1	1	2	0	3	1	0	1	0	1	0	1	1	0	0	0	0	0	0	2	38.8	0	0	0	0	0	0	0	0	0	0	0	0	0	0	0	0	0	0	0
117	NYAMAGANA	1	1	0	0	0	1	0	0	0	1	1	0	5	1	0	0	0	1	0	1	1	0	0	0	0	0	0	2	39.9	1	0	0	0	0	0	0	0	0	0	0	0	0	0	0	0	0	0	0
118	NYAMAGANA	1	1	0	0	0	1	0	0	1	1	2	2	5	1	0	1	1	0	0	1	1	0	0	0	0	0	0	2	38.4	0	0	1	0	0	0	0	0	0	0	1	2	0	0	0	0	0	0	0
119	NYAMAGANA	1	1	0	0	0	1	0	0	0	3	1	2	5	1	0	1	0	1	0	1	1	1	0	0	0	0	0	2	39.9	0	0	0	0	1	0	0	0	0	0	0	0	0	0	1	1	0	0	0
120	NYAMAGANA	1	1	0	0	0	1	0	0	0	1	1	0	3	1	0	0	0	0	0	1	1	0	0	0	0	0	0	2	38.6	0	0	0	0	0	0	0	0	0	0	0	1	0	0	0	0	0	0	0
121	NYAMAGANA	1	1	0	0	0	1	0	0	0	1	1	0	3	1	0	0	0	0	0	1	1	1	0	0	0	0	0	2	39.2	1	0	0	0	0	0	0	0	0	0	0	0	0	0	0	0	0	0	0
122	BMC	1	1	0	0	0	1	0	0	0	1	1	2	5	1	0	0	0	0	0	1	1	0	0	0	0	0	0	2	39.3	0	0	1	1	0	0	0	0	0	1	1	0	0	0	0	0	0	0	0
123	BMC	1	1	0	0	0	1	0	0	1	1	2	0	3	1	0	0	1	1	1	1	1	0	0	0	0	0	0	2	38.8	0	0	0	1	0	0	0	0	0	0	0	0	0	0	0	0	0	0	0
124	BMC	1	1	0	0	0	1	0	0	0	1	1	5	5	1	0	1	0	1	0	1	1	0	0	1	0	0	0	2	38.9	0	0	0	0	0	0	0	0	0	0	0	0	0	0	0	0	0	0	0
125	BMC	1	1	0	0	0	1	0	0	0	2	1	5	5	1	0	1	0	1	0	1	1	1	0	0	0	0	0	2	39	0	0	0	0	0	0	0	0	0	0	0	0	0	0	0	1	0	0	0
126	BMC	1	1	0	0	0	1	0	0	1	3	1	0	3	1	0	0	0	1	1	1	1	0	0	0	0	0	0	2	38.6	1	0	0	0	0	0	0	0	0	0	0	0	0	0	0	0	0	0	0
127	BMC	1	1	0	0	0	1	0	0	0	1	1	2	5	1	0	1	1	1	0	1	1	0	0	0	0	0	0	2	38.7	1	1	1	1	0	0	1	0	0	0	0	1	0	0	0	0	0	0	0
128	BMC	1	1	0	0	0	1	0	0	0	1	0	0	5	1	0	1	0	0	0	1	1	0	0	0	0	0	0	2	38.4	0	1	0	0	0	0	0	0	0	0	0	0	0	0	0	0	0	0	0
129	BUZURUGA	1	1	0	0	0	1	0	0	1	3	2	2	3	1	0	1	0	0	0	1	1	0	0	0	0	0	0	2	38.7	0	0	1	0	0	0	0	0	0	0	0	0	0	0	0	1	0	0	0
130	BMC	1	1	0	0	0	1	0	0	1	1	1	0	3	1	0	1	0	0	0	1	1	1	0	0	0	0	0	2	38.7	0	0	0	0	0	0	1	0	0	0	0	0	0	0	0	0	0	0	0
131	NYAMAGANA	1	1	0	0	0	1	0	0	0	1	2	0	3	1	0	0	0	0	0	1	1	1	0	0	0	0	0	2	38.8	0	0	0	0	0	0	0	0	0	0	0	0	0	0	0	0	0	0	6
132	BMC	1	1	0	0	0	1	0	0	0	1	1	0	3	1	0	0	1	0	0	1	1	0	0	0	0	0	0	2	38.8	0	0	1	0	0	0	0	0	0	1	1	1	0	0	0	0	0	0	0
133	BMC	1	1	0	0	0	1	0	0	1	5	3	0	3	1	0	0	0	0	0	1	1	0	0	0	0	0	1	2	38.2	1	0	0	1	1	0	0	0	0	1	1	0	0	0	0	0	0	0	0
134	BMC	1	1	0	0	0	1	0	0	1	6	3	0	1	1	0	0	0	0	0	1	1	0	0	0	0	0	0	2	38.5	0	0	0	0	1	0	0	0	0	0	0	1	0	0	0	1	0	0	0
135	BUZURUGA	1	1	0	0	0	1	0	0	1	1	1	0	3	1	0	0	0	1	0	1	1	0	0	0	0	0	0	2	38.8	0	0	0	0	0	0	0	0	0	0	0	0	0	0	0	0	0	0	0
136	BUZURUGA	1	1	0	0	0	1	0	0	0	1	1	2	5	1	0	1	0	1	0	1	1	0	0	0	0	0	0	0	39	0	0	0	0	0	0	0	0	0	0	0	1	0	0	0	0	0	0	0
137	BUZURUGA	1	1	0	0	0	1	0	0	0	1	1	0	5	1	0	0	0	0	0	1	1	0	0	0	0	0	0	0	38..7	0	0	0	0	0	0	0	0	0	0	0	1	0	0	0	0	0	0	0
138	BUZURUGA	1	1	0	0	0	1	0	0	1	4	2	5	3	1	0	0	1	1	0	1	1	0	0	0	0	0	0	0	39.6	0	0	0	0	0	0	0	0	0	0	0	0	0	0	0	0	0	0	0
139	BUZURUGA	1	1	0	0	0	1	0	0	1	1	1	0	5	1	0	0	0	0	0	1	1	0	0	0	0	0	0	2	38.8	0	0	0	0	0	0	0	0	0	0	0	0	0	0	0	0	0	0	0
140	BUZURUGA	1	1	0	0	0	1	0	0	1	1	1	0	5	1	0	0	0	1	0	1	1	0	0	0	0	0	0	2	39.6	0	0	0	0	0	0	0	0	0	0	0	0	0	0	0	0	0	0	0
141	BUZURUGA	1	1	0	0	0	1	0	0	0	1	2	0	5	1	0	1	1	1	0	1	1	0	0	0	0	0	0	2	39.9	0	0	0	0	0	0	0	0	0	0	0	0	0	0	0	0	0	0	119
142	BUZURUGA	1	1	0	0	0	1	0	0	1	1	2	0	5	1	0	1	0	1	0	1	1	0	0	0	0	0	0	2	39.4	0	0	1	1	0	0	0	0	0	0	1	0	0	0	0	0	0	0	0
143	NYAMAGANA	1	1	0	0	0	1	0	0	1	1	1	0	5	1	0	0	1	0	0	1	1	0	0	0	0	0	0	2	39.1	0	0	0	1	0	0	0	0	0	0	0	0	0	0	0	0	0	0	0
144	NYAMAGANA	1	1	0	0	0	1		0	1	1	3	0	1	1	0	0	1	1	0	1	1	0	0	0	0	0	0	2	38.6	0	0	0	1	0	0	0	0	0	0	0	0	0	0	0	0	0	0	0
145	NYAMAGANA	1	1	0	0	0	1	0	0	0	1	1	0	5	1	0	1	0	0	0	1	1	1	0	0	0	0	0	0	38.9	0	0	0	0	0	0	0	0	0	0	0	1	0	0	0	0	0	0	0
146	NYAMAGANA	1	1	0	0	0	1	0	0	1	1	1	0	5	1	0	0	0	1	0	1	1	0	0	0	0	0	0	2	39.1	0	0	0	0	0	0	0	0	0	0	0	0	0	0	0	0	0	1	0
147	NYAMAGANA	1	1	0	0	0	1	0	0	0	2	1	0	3	1	0	0	0	0	0	1	1	0	0	0	0	0	0	0	38.4	0	0	0	1	0	0	1	0	0	0	0	0	0	0	0	0	0	0	0
148	BUZURUGA	1	1	0	0	0	1	0	0	0	1	1	4	5	1	0	1	0	1	0	1	1	0	0	0	0	0	0	2	39.2	0	0	0	0	0	0	0	0	0	0	0	0	0	0	0	0	0	0	0
149	NYAMAGANA	1	1	0	0	0	1	0	0	0	3	1	0	3	1	0	0	0	0	0	1	1	0	0	0	0	0	0	2	39.1	0	0	0	1	0	0	0	0	0	0	0	0	0	0	0	0	0	0	0
150	BUZURUGA	1	1	0	0	0	1	0	0	1	2	1	5	5	1	0	0	0	0	0	1	1	0	0	0	0	0	0	2	38.6	1	0	0	0	0	0	0	0	0	0	0	0	0	0	0	0	0	0	0
151	BUZURUGA	1	1	0	0	0	1	0	0	0	1	1	0	5	1	0	0	0	0	0	1	1	0	0	0	0	0	0	2	39.1	0	0	0	0	0	0	0	0	0	0	0	0	0	0	0	1	0	0	0
152	BUZURUGA	1	1	0	0			0	0	0	11	2	0	5	1	0	1	0	0	0	1	1	1	0	0	0	0	0	2	38.4	1	0	0	0	0	0	0	0	0	0	1	1	1	0	0	0	0	1	0
153	BUZURUGA	1	1	0	0	0	1	0	0	1	1	1	0	3	1	0	1	0	1	0	1	1	0	0	0	0	0	0	0	38.2	1	0	0	0	0	0	0	0	0	0	0	0	1	0	0	0	0	0	0
154	BUZURUGA	1	1	0	0	0	1	0	0	0	3	1	4	5	1	0	0	0	1	0	1	1	0	0	0	0	0	0	2	38.9	0	0	0	0	0	0	0	0	0	0	0	0	0	0	0	0	0	0	0
155	BUZURUGA	1	1	0	0	0	1	0	0	0	1	1	0	5	1	0	0	0	0	0	1	1	0	0	0	0	0	0	2	39	0	0	1	1	0	0	0	0	0	0	0	2	0	0	0	0	0	0	0
156	BUZURUGA	1	1	0	0	0	1	0	0	1	3	1	0	5	1	0	0	0	0	0	1	1	0	0	0	0	0	0	2	38.2	0	0	1	1	0	0	0	0	0	0	1	1	0	0	0	0	0	0	0
157	BUZURUGA	1	1	0	0	0	1	0	0	1	1	1	0	5	1	0	0	0	0	0	1	1	0	0	0	0	0	0	2	39	0	0	0	0	0	0	0	0	0	0	0	1	0	0	0	0	0	0	0
158	BUZURUGA	1	1	0	0	0	1	0	0	1	3	1	0	3	1	0	0	0	1	0	1	1	0	0	0	0	0	0	2	38.4	0	0	0	0	0	0	0	0	0	0	0	0	0	0	0	0	0	0	0
159	BUZURUGA	1	1	0	0	0	1	0	0	1	1	1	0	3	1	0	0	0	0	0	1	1	0	0	0	0	0	0	2	38.8	0	0	0	0	0	0	0	0	0	0	0	0	0	0	0	0	0	0	0
160	BUZURUGA	1	1	0	0	0	1	0	0	1	1	2	0	3	0	0	0	0	0	0	1	1	0	0	0	0	0	0	0	38.3	0	0	1	0	0	0	0	0	0	0	0	0	0	0	0	0	0	0	0
161	BUZURUGA	1	1	0	0	0	1	0	0	1	1	3	0	3	1	0	0	0	0	0	1	1	0	0	0	0	0	0	0	38.9	0	0	0	0	0	0	0	0	0	0	0	0	0	0	0	0	0	0	0
162	BUZURUGA	1	1	0	0	0	1	0	0	1	2	0	5	5	1	0	1	0	1	0	1	1	0	0	0	0	0	0	2	38.9	0	0	0	0	0	0	0	0	0	0	0	0	0	0	0	0	0	1	11
163	BUZURUGA	1	1	0	0	0	1	0	0	0	1	2	2	3	1	0	0	0	1	0	1	1	0	0	0	0	0	0	2	39.3	0	0	0	0	0	0	0	0	0	0	0	0	0	0	0	0	0	1	18
164	BUZURUGA	1	1	0	0	0	1	0	0	1	2	1	0	5	1	0	0	0	0	0	1	1	0	0	0	0	0	0	2	38.8	1	0	0	0	0	0	0	0	0	0	0	0	0	0	0	0	0	0	0
165	BUZURUGA	1	1	0	0	0	1	0	0	0	3	2	0	3	0	0	0	0	0	0	1	1	0	0	0	0	0	0	2	38.2	0	0	0	0	0	0	0	0	0	0	0	0	0	0	0	0	0	0	0
166	BUZURUGA	1	1	0	0	0	1	0	0	0	1	2	0	3	1	0	0	0	1	1	1	1	0	0	0	0	0	0	2	38.9	0	0	0	0	0	0	0	0	0	0	0	0	0	0	0	0	0	0	0
167	BUZURUGA	1	1	0	0	0	1	0	0	0	2		0	3	1	0	1	0	1	0	1	1	0	0	0	0	0	0	2	39	0	0	1	1	1	0	0	0	0	1	1	0	0	0	0	0	0	0	0
168	BUZURUGA	1	1	0	0	0	1	0	0	0	1	2	0	5	1	0	1	0	1	0	1	1	0	0	0	0	0	1	2	38.2	1	0	0	0	0	0	0	0	0	0	0	0	0	0	0	0	0	0	0
169	SEKOUTORE	1	1	0	0	0	1	0	0	0	3	2	5	3	1	0	0	0	1	0	1	1	0	1	0	0	0	0	2	39.1	0	0	0	0	0	0	0	0	0	0	0	0	0	0	0	0	0	0	0
170	SEKOUTORE	1	1	0	0	0	1	0	0	1	1	2	0	3	1	0	0	0	0	0	1	1	0	0	0	0	0	0	2	39.4	0	0	0	0	0	0	0	0	0	0	0	0	0	0	0	0	0	0	0
171	SEKOUTORE	1	1	0	0	0	1	0	0	1	2	1	0	5	1	0	0	0	0	0	1	1	0	0	0	0	0	0	2	38.6	0	0	1	1	0	0	0	0	0	0	1	1	0	0	0	0	0	0	0
173	SEKOUTORE	1	1	0	0	0	1	0	0	1	2	2	0	3	1	0	0	0	0	0	1	1	0	0	0	0	0	0	2	38.8	1	0	0	0	0	0	0	0	0	0	0	0	0	0	1	0	0	0	0
174	SEKOUTORE	1	1	0	0	0	1	0	0	0	6	2	0	5	1	0	1	0	0	0	1	1	0	0	0	0	0	0	2	38.6	0	0	0	0	0	0	0	0	0	0	0	1	0	0	0	0	0	1	132
175	SEKOUTORE	1	1	0	0	0	1	0	0	1	1	1	0	5	1	0	0	0	0	0	1	1	0	0	0	0	0	0	2	38.2	0	0	0	0	0	0	0	0	0	0	0	0	0	0	1	0	0	0	0
176	SEKOUTORE	1	1	0	0	0	1	0	0	0	3	1	0	5	1	0	0	0	0	0	1	1	0	0	0	0	0	0	2	38.6	0	0	0	0	0	0	0	0	0	0	0	2	0	0	1	0	0	0	0
177	SEKOUTORE	1	1	0	0	0	1	0	0	0	1	1	0	5	1	0	1	0	1	0	1	1	0	0	0	0	0	1	2	38.8	0	0	0	0	0	0	0	0	0	0	0	0	0	0	1	0	0	0	0
178	SEKOUTORE	1	1	0	0	0	1	0	0	0	1	1	5	3	1	0	0	0	0	0	1	1	0	0	0	0	0	0	2	39.1	0	0	0	0	0	0	0	0	0	0	0	0	0	0	0	0	0	0	0
179	SEKOUTORE	1	1	0	0	0	1	0	0	0	1	1	0	5	1	0	0	0	0	0	1	1	0	0	0	1	0	0	2	39	0	0	0	0	0	0	0	0	0	0	0	0	0	0	0	0	0	1	0
180	SEKOUTORE	1	1	0	0	0	1	0	0	1	1	2	0	3	1	0	1	0	1	0	1	1	0	0	0	0	0	0	2	39.1	1	0	0	0	0	0	0	0	0	0	0	0	0	0	1	0	0	0	0
181	SEKOUTORE	1	1	0	0	0	1	0	0	1	1	1	0	5	1	0	1	0	1	0	1	1	0	1	0	0	0	0	2	39.9	0	0	1	0	0	0	0	0	0	0	1	0	0	0	1	0	0	0	0
182	SEKOUTORE	1	1	0	0	0	1	0	0	1	1	1	0	5	1	0	0	0	0	0	1	1	0	0	0	0	0	0	2	38.6	0	0	0	1	0	0	0	0	0	0	0	0	0	0	1	0	0	0	0
183	SEKOUTORE	1	1	0	0	0	1	0	0	0	2	1	0	5	1	1	1	0	0	0	1	1	0	0	0	0	0	0	2	38.1	0	0	0	0	0	0	0	0	0	1	0	1	0	0	0	0	0	0	0
184	SEKOUTORE	1	1	0	0	0	1	0	0	0	1	1	5	5	1	0	1	0	0	0	1	1	1	0	0	0	0	0	2	39.9	1	0	0	0	0	0	0	0	0	0	0	0	0	0	0	0	0	1	0
185	SEKOUTORE	1	1	0	0	0	1	0	0	0	1	1	0	5	1	0	1	0	1	0	1	1	0	0	0	0	0	0	2	39.3	0	0	0	0	0	0	0	0	0	0	0	0	0	0	1	0	0	0	0
186	SEKOUTORE	1	1	0	0	0	1	0	0	0	1	1	0	5	1	0	0	0	0	0	1	1	0	0	0	0	0	0	2	39.5	0	0	0	0	0	0	0	0	0	0	0	0	0	0	0	0	0	0	0
187	SEKOUTORE	1	1	0	0	0	1	0	0	0	1	1	0	3	1	0	0	0	0	0	1	1	0	0	0	0	0	0	2	39.9	0	0	0	0	0	0	0	0	0	0	0	0	0	0	0	0	0	0	0
188	SEKOUTORE	1	1	0	0	0	1	0	0	0	1	2	0	5	1	0	0	0	0	1	1	1	0	1	0	0	0	0	2	38.6	0	1	1	0	0	0	0	0	0	0	0	0	0	0	0	0	0	0	0
189	SEKOUTORE	1	1	0	0	0	1	0	0	1	4	1	0	5	1	0	1	0	1	0	1	1	0	0	0	0	0	0	2	39	1	0	0	1	0	0	0	0	0	0	1	0	0	0	0	0	0	0	0
190	SEKOUTORE	1	1	0	0	0	1	0	0	0	2	1	5	5	1	0	0	0	0	0	1	1	0	0	0	0	0	0	0	38.9	1	0	0	0	0	0	0	0	0	0	0	0	0	0	1	0	0	1	0
192	SEKOUTORE	1	1	0	0	0	1	0	0	1	1	1	0	5	1	0	1	0	1	0	1	1	0	0	0	0	0	0	2	39	0	0	1	1	0	0	0	0	0	0	1	0	0	0	0	0	0	0	0
193	SEKOUTORE	1	1	0	0	0	1	0	0	1	2	1	1	3	1	1	1	0	1	0	1	1	0	1	0	0	0	0	2	38.8	0	0	1	0	1	0	0	0	0	1	1	2	0	0	1	0	0	0	0
194	SEKOUTORE	1	1	0	0	0	1	0	0	1	2	1	1	3	1	0	1	0	1	0	1	1	0	1	0	0	0	0	2	38.1	0	0	1	0	0	0	0	0	0	0	0	2	0	0	1	0	0	0	0
195	SEKOUTORE	1	1	0	0	0	1	0	0	1	2	2	0	3	1	0	1	0	1	0	1	1	0	0	0	0	0	0	0	39	0	0	0	0	0	0	0	0	0	0	0	1	0	0	1	0	0	1	12
196	SEKOUTORE	1	1	0	0	0	1	0	0	0	1	2	0	3	1	0	1	0	0	0	1	1	0	0	0	0	0	0	2	38.7	0	0	1	1	0	0	0	0	0	0	1	1	0	0	0	0	0	0	0
197	SEKOUTORE	1	1	0	0	0	1	0	0	0	1	1	0	5	1	0	1	0	1	0	1	1	0	0	0	0	0	0	2	38.8	0	0	0	0	0	0	0	0	0	0	0	0	0	0	0	0	0	0	0
198	SEKOUTORE	1	1	0	0	0	1	0	0	1	1	2	0	5	1	0	0	0	1	0	1	1	0	0	0	0	0	0	2	39.1	0	0	0	0	0	0	0	0	0	0	0	0	0	0	0	0	0	0	0
199	SEKOUTORE	1	1	0	0	0	1	0	0	0	1	1	0	5	1	0	1	0	1	0	1	1	0	0	0	0	0	0	2	38.3	0	0	1	0	0	0	0	0	0	0	1	0	0	0	0	0	0	0	0
200	SEKOUTORE	1	1	0	0	0	1	0	0	0	1	2	0	3	1	0	0	0	1	0	1	1	0	0	0	0	0	0	2	38.8	0	0	0	0	0	0	0	0	0	0	0	0	0	0	1	0	0	0	0
201	SEKOUTORE	1	1	0	0	0	1	0	0	0	1	2	0	5	1	0	1	0	1	0	1	1	0	0	0	0	0	0	2	39.1	0	1	0	0	0	0	0	0	0	0	0	0	0	0	0	0	0	0	0
202	SEKOUTORE	1	1	0	0	0	1	0	0	0	1	1	4	3	1	0	1	0	1	0	1	1	0	0	0	0	0	0	2	39	0	0	1	0	0	0	0	0	0	0	0	0	0	0	0	0	0	0	0
203	SEKOUTORE	1	1	0	0	0	1	0	0	1	1	3	0	3	1	0	0	0	1	0	1	1	0	0	0	0	0	0	2	39.1	1	0	0	0	0	0	0	0	0	0	0	0	0	0	0	0	0	0	0
204	SEKOUTORE	1	1	0	0	0	1	0	0	0	7	2	5	3	1	0	1	0	0	0	1	1	0	1	0	0	0	0	2	39.9	0	0	0	0	0	0	0	0	0	0	0	0	0	0	0	0	0	0	0
205	SEKOUTORE	1	1	0	0	0	1	0	0	0	2	1	4	3	1	0	0	0	1	0	1	1	0	0	0	0	0	0	2	40	0	0	0	0	0	0	0	0	0	0	0	0	0	0	0	0	0	0	0
206	SEKOUTORE	1	1	0	0	0	1	0	0	1	10	2	0	3	1	0	0	0	0	0	1	1	0	0	0	0	0	0	2	38.7	0	0	1	1	1	0	0	0	0	0	0	0	0	0	0	1	0	0	0
207	SEKOUTORE	1	1	0	0	0	1	0	0	0	11	1	0	5	1	0	0	0	0	0	1	1	0	1	0	0	0	0	2	38	1	0	0	0	0	0	0	0	0	0	0	0	0	0	1	0	0	1	0
208	SENGEREMA	1	1	0	0	0	1	0	0	1	3	1	0	5	1	0	1	0	1	0	1	1	0	0	0	0	0	0	2	39.9	0	0	0	0	0	0	0	0	0	0	0	0	0	0	0	0	0	0	0
209	SENGEREMA	1	1	0	0	0	1	0	0	0	3	3	0	0	1	0	1	0	0	0	1	1	0	0	0	0	0	0	2	40	0	0	0	0	0	0	0	0	0	0	0	0	0		0	0	0	0	0
210	SENGEREMA	1	1	0	0	0	1	0	0	1	1	2	0	3	1	0	1	0	0	0	1	1	0	0	0	0	0	0	2	39.1	0	0	0	0	0	0	0	0	0	1	1	3	0	0	0	0	0	0	0
211	SENGEREMA	1	1	0	0	0	1	0	0	1	1	1	0	5	1	0	0	0	0	0	1	1	0	0	0	0	0	0	2	38.5	0	0	1	1	0	0	0	0	0	0	1	0	0	0	0	0	0	0	0
212	SENGEREMA	1	1	0	0	0	1	0	0	0	1	1	0	5	1	0	1	0	1	0	1	1	0	0	0	0	0	0	2	38.8	0	0	0	0	0	0	0	0	0	0	0	0	0	0	0	0	0	0	0
213	SENGEREMA	1	1	0	0	0	1	0	0	0	1	2	1	5	1	0	1	0	1	0	1	1	0	0	0	0	0	0	2	38	0	0	0	0	0	0	0	0	0	0	0	0	0	0	0	0	0	0	0
214	SENGEREMA	1	1	0	0	0	1	0	0	0	2	1	4	5	1	0	1	0	1	0	1	1	0	0	0	0	0	1	2	39	0	0	0	0	0	0	0	0	0	1	1	2	0	0	0	0	0	0	0
215	SENGEREMA	1	1	0	0	0	1	0	0	0	2	2	4	3	1	0	1	0	1	0	1	1	0	1	0	0	0	0	2	38	0	0	0	1	0	0	0	0	0	0	0	0	0	0	1	0	0	0	0
216	SENGEREMA	1	1	0	0	0	1	0	0	0	1	1	0	5	1	0	1	0	0	0	1	1	0	0	0	0	0	0	2	39.9	1	0	1	1	0	0	0	0	0	0	1	0	0	0	1	0	0	0	0
217	SENGEREMA	1	1	0	0	0	1	0	0	0	1	1	0	5	1	0	1	0	1	0	1	1	0	0	0	0	0	0	2	38.6	0	0	1	0	0	0	0	0	0	0	1	0	0	0	0	0	0	0	0
218	SENGEREMA	1	1	0	0	0	1	0	0	1	1	3	0	0	1	0	1	0	0	0	1	1	0	0	0	0	0	0	2	39.8	0	0	1	1	0	0	0	0	0	0	1	0	0	0	0	0	0	0	0
219	SENGEREMA	1	1	0	0	0	1	0	0	0	1	1	0	5	1	0	1	0	1	0	1	1	0	0	0	0	0	0	2	38.5	0	0	1	0	0	0	0	0	0	0	0	1	0	0	0	0	0	0	0
220	SENGEREMA	1	1	0	0	0	1	0	0	1	1	1	0	5	1	0	1	0	1	0	1	1	0	0	0	0	0	0	2	38	0	0	0	1	0	0	0	0	0	0	1	0	0	0	0	0	0	0	0
221	SENGEREMA	1	1	0	0	0	1	0	0	1	1	1	0	5	1	0	1	0	0	0	1	1	0	0	0	0	0	0	2	38.8	0	0	1	1	0	0	0	0	0	0	1	1	0	0	0	0	0	0	0
222	SENGEREMA	1	1	0	0	0	1	0	0	0	2		0	5	1	0	0	0	0	0	1	1	0	0	0	0	0	0	2	39.1	0	0	0	0	0	0	0	0	0	0	0	0	0	0	0	0	0	0	0
223	SENGEREMA	1	1	0	0	0	1	0	0	1	1	3	0	1	1	0	0	0	0	0	1	1	0	0	0	0	0	0	2	39.4	0	0	0	0	0	0	0	0	0	0	0	0	0	0	0	0	0	0	0
224	NYAMAGANA	1	1	0	0	0	1	0	0	0	1	1	0	5	1	0	1	0	0	0	1	1	0	0	0	0	0	0	2	38.8	0	0	0	0	0	0	0	0	0	0	0	0	0	0	0	0	0	0	0
225	NYAMAGANA	1	1	0	0	0	1	0	0	0	1	1	0	5	1	0	1	0	0	0	1	1	0	0	0	0	0	1	2	38	0	0	0	1	0	0	0	0	0	0	0	0	0	0	0	0	0	0	0
226	NYAMAGANA	1	1	0	0	0	1	0	0	0	2	0	0	5	1	0	1	0	1	0	1	1	0	0	0	0	0	0	2	38.2	0	0	1	0	0	0	0	0	0	0	0	0	0	0	0	0	0	1	15
227	NYAMAGANA	1	1	0	0	0	1	0	0	0	0	0	0	0	0	0	1	0	0	0	1	1	0	0	0	0	0	0	2	39	0	0	0	0	0	0	0	0	0	0	0	0	0	0	0	0	0	1	0
228	NYAMAGANA	1	1	0	0	0	1	0	0	1	2	1	0	5	1	0	0	0	1	0	1	1	0	0	0	0	0	0	2	39.1	0	0	0	0	0	0	0	0	0	0	0	1	0	0	0	1	0	0	0
229	NYAMAGANA	1	1	0	0	0	1	0	0	0	4	1	0	5	1	0	1	0	1	0	1	1	0	0	0	0	0	0	2	38.8	0	0	0	0	0	0	0	0	0	0	0	0	0	0	0	0	0	0	0
230	NYAMAGANA	1	1	0	0	0	1	0	0	1	1	1	0	5	1	0	1	0	1	0	1	1	0	0	0	0	0	0	2	38.6	0	0	0	0	0	0	0	0	0	0	0	0	0	0	0	0	0	0	0
231	NYAMAGANA	1	1	0	0	0	1	0	0	0	2	1	1	5	1	0	0	0	1	0	1	1	0	0	0	0	0	0	2	39.9	0	0	0	0	0	0	0	0	0	0	0	0	0	0	0	0	0	0	0
232	NYAMAGANA	1	1	0	0	0	1	0	0	1	5	1	0	5	1	0	1	0	1	0	1	1	0	0	0	0	0	0	2	39	0	0	0	0	1	0	0	0	0	0	0	0	0	0	0	0	0	1	12
233	NYAMAGANA	1	1	0	0	0	1	0	0	1	2	3	0	0	1	0	0	0	1	0	1	1	0	0	0	0	0	0	2	38.5	0	0	0	1	0	0	0	0	0	0	1	0	0	0	0	0	0	0	0
234	NYAMAGANA	1	1	0	0	0	1	0	0	1	2	2	0	5	1	0	0	0	0	0	1	1	0	0	0	0	0	0	2	38	1	0	1	1	0	0	0	0	0	0	1	0	0	0	0	0	0	0	0
235	NYAMAGANA	1	1	0	0	0	1	0	0	0	1	1	0	5	1	0	1	0	1	0	1	1	0	0	0	0	0	0	2	39.4	0	0	1	0	0	0	0	0	0	0	1	0	0	0	0	0	0	0	0
236	NYAMAGANA	1	1	0	0	0	1	0	0	0	1	1	1	5	1	0	1	0	0	0	1	1	0	0	0	0	0	0	2	39	0	0	1	1	0	0	0	0	0	0	1	0	0	0	0	0	0	0	0
237	NYAMAGANA	1	1	0	0	0	1	0	0	0	1	1	1	5	1	0	1	0	1	0	1	1	0	0	0	0	0	0	2	39.1	0	0	1	1	0	0	0	0	0	0	1	0	0	0	0	0	0	0	0
238	BUZURUGA	1	1	0	0	0	1	0	0	1	1	2	0	5	1	0	0	0	0	0	1	1	0	0	0	0	0	0	2	38.2	0	0	0	0	0	0	0	0	0	0	0	0	0	0	0	0	0	0	0
239	NYAMAGANA	1	1	0	0	0	1	0	0	0	2	1	0	5	1	0	0	0	0	0	1	1	0	0	0	0	0	0	2	38.9	0	0	1	0	0	0	0	0	0	0	1	0	0	0	0	0	0	0	0
240	NYAMAGANA	1	1	0	0	0	1	0	0	1	2	1	0	5	1	0	0	0	1	0	1	1	0	0	0	0	0	0	2	38	0	0	1	1	0	0	0	0	0	0	1	0	0	0	0	0	0	1	111
241	BUZURUGA	1	1	0	0	0	1	0	0	0	2	1	1	5	1	0	1	0	0	0	0	1	0	0	0	0	0	0	2	39.2	1	0	0	0	0	0	0	0	0	0	0	0	0	0	0	0	0	0	0
242	BUZURUGA	1	1	0	0	0	1	0	0	0	1	3	5	4	1	0	0	0	0	0	1	1	0	0	0	0	0	0	2	38.7	0	0	0	0	0	0	0	0	0	0	0	0	0	0	1	0	0	0	0
243	BUZURUGA	1	1	0	0	0	1	0	0	0	1	2	0	5	1	0	1	0	0	0	1	1	0	0	0	0	0	0	2	38	0	1	0	0	0	0	0	0	0	0	0	0	0	0	0	0	0	0	0
244	BUZURUGA	1	1	0	0	0	1	0	0	1	1	3	0	4	1	0	1	0	0	0	1	1	0	0	0	0	0	0	2	38.6	0	1	0	0	0	0	0	0	0	0	0	0	0	0	0	0	0	0	0
245	BUZURUGA	1	1	0	0	0	1	0	0	1	2	1	0	5	1	0	1	0	1	0	1	1	0	0	0	0	0	0	2	39	0	0	0	0	0	0	0	0	0	0	0	0	0	0	0	0	0	1	0
246	BUZURUGA	1	1	0	0	0	1	0	0	0	1	1	0	5	1	0	1	0	0	0	1	1	0	0	0	0	0	0	2	39.3	0	0	1	1	0	0	0	0	0	0	0	0	0	0	0	0	0	0	0
247	BUZURUGA	1	1	0	0	0	1	0	0	0	2	1	1	5	1	0	0	0	0	0	1	1	0	0	0	0	0	0	2	38.2	0	0	0	0	0	0	0	0	0	0	0	0	0	0	1	0	0	0	0
248	BUZURUGA	1	1	0	0	0	1	0	0	0	2	1	1	5	1	0	1	0	0	0	0	1	0	0	0	0	0	0	2	38.2	0	0	0	0	0	0	0	0	0	0	0	0	0	0	1	0	0	1	16
249	BUZURUGA	1	1	0	0	0	1	0	0	0	1	1	0	5	1	0	1	0	0	0	1	1	0	0	0	0	0	0	2	38.1	0	0	0	0	0	0	0	0	0	0	0	0	0	0	1	0	0	0	0
250	SENGEREMA	1	1	0	0	0	1	0	0	1	1	1	0	5	1	0	1	0	1	0	1	1	0	0	0	0	0	0	2	38.8	0	0	0	1	0	0	0	0	0	0	1	0	0	0	1	0	0	0	0
251	SENGEREMA	1	1	0	0	0	1	0	0	1	1	1	0	5	1	0	1	0	0	0	1	1	0	0	0	0	0	0	2	38.8	0	0	1	1	0	0	0	0	0	0	0	0	0	0	0	0	0	0	0
252	SENGEREMA	1	1	0	0	0	1	0	0	0	2	1	0	5	1	0	1	0	1	0	0	0	0	0	0	0	0	0	2	39.1	0	0	0	0	0	0	0	0	0	1	1	0	1	0	0	0	0	0	0
253	SENGEREMA	1	1	0	0	0	1	0	0	0	1	2	0	0	1	0	1	0	0	0	1	1	0	0	0	0	0	0	2	38	0	0	0	1	0	0	0	0	0	1	1	3	0	1	0	0	0	0	0
254	SENGEREMA	1	1	0	0	0	1	0	0	1	1	1	0	5	1	0	1	0	1	0	1	1	0	0	0	0	0	0	2	38.2	0	0	1	1	0	0	0	0	0	0	1	0	0	0	0	0	0	0	0
255	SENGEREMA	1	1	0	0	0	1	0	0	1	2	1	0	5	1	0	1	0	1	0	1	1	0	0	0	0	0	0	2	39	0	0	0	1	0	0	0	0	0	0	1	0	0	0	1	0	0	0	0
256	SENGEREMA	1	1	0	0	0	1	0	0	0	4	1	0	5	1	0	1	0	0	0	1	1	0	0	0	0	0	0	2	39.3	0	0	0	1	0	0	0	0	0	1	1	0	0	0	0	0	1	1	8
257	SENGEREMA	1	1	0	0	0	1	0	0	1	1	1	0	5	1	0	1	0	1	0	1	1	0	0	0	0	0	0	2	38.5	0	0	1	1	0	0	0	0	0	0	1	0	0	0	0	0	0	0	0
258	SENGEREMA	1	1	0	0	0	1	0	0	1	1	1	0	5	1	0	0	0	0	0	1	1	0	0	0	0	0	0	2	38	0	0	0	1	0	0	0	0	0	0	0	0	0	0	0	0	0	0	0
259	SENGEREMA	1	1	0	0	0	1	0	0	0	1	1	1	5	1	0	1	0	0	0	0	0	0	0	0	0	0	0	2	39.3	0	1	1	1	0	0	0	0	0	0	1	2	0	1	0	0	0	0	0
260	SENGEREMA	1	1	0	0	0	1	0	0	0	3	1	0	3	1	0	1	0	0	0	1	1	0	0	0	0	0	0	2	38.7	1	0	0	0	0	0	0	0	0	0	0	0	0	0	1	0	0	0	0
261	SENGEREMA	1	1	0	0	0	1	0	0	0	4	2	0	3	1	0	1	0	0	0	1	1	FOR SOME TIMES	0	0	0	0	1	2	38.4	1	0	0	0	0	0	0	0	0	0	0	0	0	0	0	1	0	0	0
262	SENGEREMA	1	1	0	0	0	1	0	0	0	3	1	4	3	1	0	0	0	1	0	1	1	SOME TIMES	0	0	0	0	0	2	38	0	0	1	0	1	0	0	1	0	0	1	0	0	0	0	0	0	0	0
263	SENGEREMA	1	1	0	0	0	1	0	0	1	1	1	0	5	1	0	1	0	1	0	1	1	0	0	0	0	0	0	2	39	0	1	0	0	0	0	0	0	0	0	0	0	0	0	0	0	0	0	0
264	SENGEREMA	1	1	0	0	0	1	0	0	1	1	1	0	5	1	0	1	0	0	0	1	1	0	0	0	0	0	0	2	38.2	0	0	1	1	0	0	0	0	0	0	1	0	0	0	0	0	0	0	0
265	SENGEREMA	1	1	0	0	0	1	0	0	0	2	2	0	5	1	0	1	0	1	0	1	1	0	0	0	0	0	0	2	38.8	0	0	0	0	0	0	0	0	0	1	1	3	0	0	0	0	0	0	0
266	SENGEREMA	1	1	0	0	0	1	0	0	0	1	1	0	5	1	0	0	0	0	0	1	1	0	0	0	0	0	0	2	39.3	0	0	1	1	0	0	0	0	0	0	1	2	0	0	0	0	0	0	0
267	SENGEREMA	1	1	0	0	0	1	0	0	0	1	1	0	5	1	0	0	0	0	0	1	1	0	0	0	0	0	0	2	38	0	0	0	0	0	0	0	0	0	0	0	0	0	0	0	0	0	0	0
268	SENGEREMA	1	1	0	0	0	1	0	0	1	1	2	0	5	1	0	0	0	0	0	1	1	0	0	0	0	0	0	2	38.9	0	0	1	0	0	0	0	0	0	0	0	0	0	0	0	0	0	0	0
269	SENGEREMA	1	1	0	0	0	1	0	0	1	1	1	0	5	1	0	1	0	1	0	1	1	0	0	0	0	0	0	2	38.6	0	0	1	1	0	0	0	0	0	0	1	0	0	0	0	0	0	0	0
270	SENGEREMA	1	1	0	0	0	1	0	0	0	1	2	0	3	1	0	1	0	0	0	1	1	0	0	0	0	0	0	2	38.4	0	0	1	1	0	0	0	0	0	0	1	0	0	0	0	1	0	0	0
271	SENGEREMA	1	1	0	0	0	1	0	0	1	1	2	0	1	1	0	1	0	1	0	1	1	0	0	0	0	0	0	2	38	0	0	0	1	0	0	0	0	0	0	1	2	0	0	0	0	0	0	0
272	SENGEREMA	1	1	0	0	0	1	0	0	1	2	1	0	5	1	0	1	0	1	0	0	0	0	0	0	0	0	0	2	38.1	0	1	1	1	0	0	0	1	0	0	1	0	0	0	0	0	0	0	0
273	NYAMAGANA	1	1	0	0	0	1	0	0	1	1	1	0	5	1	0	1	0	0	0	1	1	0	0	0	0	0	0	2	38.6	0	0	1	0	0	0	0	0	0	0	0	0	0	0	0	0	0	0	0
274	BMC	1	1	0	0	0	1	0	0	0	1	1	0	5	1	0	1	0	1	0	1	1	0	0	0	0	0	0	2	39.9	0	0	0	0	0	0	0	0	0	0	0	0	0	0	0	0	0	0	0
275	BMC	1	1	0	0	0	1	0	0	1	1	2	0	3	1	0	1	0	0	0	0	0	NONE	0	0	0	0	0	2	38.3	0	0	1	1	0	0	0	0	0	0	1	0	0	0	0	0	0	0	0
276	BMC	1	1	0	0	0	1	0	0	0	2	2	0	5	1	0	0	0	0	0	1	1	0	0	0	0	0	0	2	38.2	0	0	0	0	0	0	0	0	0	0	0	0	0	0	0	0	0	0	0
277	NYAMAGANA	1	1	0	0	0	1	0	0	1	1	2	0	5	1	0	1	0	1	0	1	1	0	0	0	0	0	0	2	39	0	0	1	1	0	0	0	0	0	0	1	0	0	0	0	0	0	0	0
278	NYAMAGANA	1	1	0	0	0	1	0	0	0	1	1	0	5	1	0	1	0	0	0	1	1	0	0	0	0	0	0	2	39.4	0	0	1	1	0	0	0	0	0	0	1	0	0	0	0	0	0	0	0
279	NYAMAGANA	1	1	0	0	0	1	0	0	0	1	1	0	5	1	0	0	0	0	0	1	1	0	0	0	0	0	0	2	38.9	0	0	0	0	0	0	0	0	0	0	0	0	0	0	1	0	0	0	0
280	NYAMAGANA	1	1	0	0	0	1	0	0	0	1	2	0	3	1	0	1	0	0	0	1	1	0	0	0	0	0	0	2	38.6	0	0	0	0	0	0	0	0	0	0	0	0	0	0	0	0	0	0	0
281	SENGEREMA	1	1	0	0	0	1	0	0	1	1	1	0	5	1	0	1	0	1	0	1	1	0	0	0	0	0	0	2	39.3	0	0	1	1	0	0	0	0	0	1	1	0	0	0	0	0	0	1	0
282	SENGEREMA	1	1	0	0	0	1	0	0	0	1	2	0	5	1	0	0	0	1	0	1	1	0	0	0	0	0	0	2	39	0	0	0	0	0	0	0	0	0	0	0	2	0	0	0	0	0	0	0
283	SENGEREMA	1	1	0	0	0	1	0	0	0	1	2	0	5	1	0	1	0	0	0	1	1	0	0	0	0	0	0	0	39.3	0	0	0	1	0	0	0	0	0	0	1	0	0	0	0	0	0	0	0
284	SENGEREMA	1	1	0	0	0	1	0	0	0	1	1	0	3	1	0	1	0	1	0	1	1	0	0	0	0	0	0	0	38.6	0	0	0	0	0	0	0	0	0	0	0	0	0	0	0	0	0	0	0
285	NYAMAGANA	1	1	0	0	0	1	0	0	0	1	1	0	5	1	0	1	0	0	0	1	1	0	0	0	0	0	0	2	38.2	0	0	1	1	0	0	0	0	0	0	1	0	0	0	0	0	0	0	0
286	NYAMAGANA	1	1	0	0	0	1	0	0	1	4	1	0	5	1	0	1	0	1	0	1	1	0	0	0	0	0	0	0	38.9	0	0	0	0	0	0	0	0	0	0	0	0	0	0	1	1	0	0	0
287	NYAMAGANA	1	1	0	0	0	1	0	0	0	4	1	0	3	1	0	1	0	1	0	1	1	0	0	0	1	0	0	0	39.1	0	1	0	1	0	0	0	0	0	0	1	0	0	0	1	0	0	1	0
288	BUZURUGA	1	1	0	0	0	1	0	0	1	1	2	5	3	1	0	0	0	0	0	1	1	0	0	0	0	0	0	0	38.5	0	0	0	1	0	0	0	0	0	0	1	0	0	0	0	0	0	0	0
289	BUZURUGA	1	1	0	0	0	1	0	0	1	1	1	0	5	1	0	1	0	0	0	1	1	0	0	0	0	0	0	2	39	0	0	1	1	0	0	0	0	0	0	1	0	0	0	0	0	0	0	0
290	BUZURUGA	1	1	0	0	0	1	0	0	0	1	1	0	3	1	0	1	0	1	0	1	1	0	0	0	0	0	0	2	39.1	0	0	0	0	0	0	0	0	0	0	0	0	0	0	0	0	0	0	0
291	BUZURUGA	1	1	0	0	0	1	0	0	0	1	1	0	3	1	0	1	0	1	0	1	1	0	0	0	0	0	0	0	38.7	0	0	1	0	0	0	0	0	0	0	1	1	0	0	0	0	0	0	0
292	BUZURUGA	1	1	0	0	0	1	0	0	0	1	1	0	3	1	0	1	0	0	0	1	1	0	0	0	0	0	0	2	38	0	0	1	1	0	0	0	0	0	0	1	0	0	0	0	0	0	0	0
293	BUZURUGA	1	1	0	0	0	1	0	0	1	1	1	0	3	1	0	1	0	1	0	1	1	0	0	0	0	0	0	2	39	0	0	0	1	0	0	0	0	0	0	0	0	0	0	0	0	0	0	0
294	BUZURUGA	1	1	0	0	0	1	0	0	0	3	3	0	0	1	0	1	0	0	0	1	1	0	0	0	0	0	0	2	38.5	0	0	1	1	0	0	0	0	0	0	1	0	0	0	0	0	0	1	20
295	BUZURUGA	1	1	0	0	0	1	0	0	1	1	2	0	3	1	0	1	0	0	0	1	1	0	0	0	0	0	0	0	38	0	0	0	0	0	0	0	0	0	0	0	0	0	0	0	0	0	0	0
296	BUZURUGA	1	1	0	0	0	1	0	0	0	1	1	0	3	1	0	0	0	0	0	1	1	0	0	0	0	0	0	2	39.1	0	0	0	0	0	0	0	0	0	0	0	0	0	0	0	0	0	0	0
297	BUZURUGA	1	1	0	0	0	1	0	0	1	1	1	0	5	1	0	1	0	1	0	1	1	0	0	0	0	0	0	2	39.4	1	0	0	0	0	0	0	0	0	0	0	0	0	0	0	0	0	0	0
298	BUZURUGA	1	1	0	0	0	1	0	0	0	1	1	0	5	1	0	1	0	0	0	1	1	0	0	0	0	0	0	2	38.5	1	0	0	0	0	0	0	0	0	0	0	0	0	0	1	0	0	0	0
299	BUZURUGA	1	1	0	0	0	1	0	0	0	1	3	0	5	1	0	1	0	0	0	1	1	0	0	0	0	0	0	0	38	0	0	0	1	0	0	0	0	0	0	0	0	0	0	0	0	0	0	0
300	BMC	1	1	0	0	0	1	0	0	0	1	1	0	5	1	0	0	0	0	0	1	1	0	0	0	0	0	0	2	39.1	0	0	1	0	0	0	0	0	0	0	0	0	0	0	0	1	0	1	0
301	BMC	1	1	0	0	0	1	0	0	0	4	2	0	5	1	0	0	0	0	0	1	1	0	0	0	0	0	0	0	38.1	0	0	0	0	0	0	0	0	0	0	0	0	0	0	0	0	0	0	0
302	BMC	1	1	0	0	0	1	0	0	1	1	2	0	3	1	0	0	0	0	0	1	1	0	0	0	0	0	0	2	39	0	0	1	0	0	0	0	0	0	0	1	0	0	0	1	0	0	0	0
303	SENGEREMA	1	1	0	0	0	1	0	0	0	1	1	0	5	1	0	1	0	0	0	1	1	0	0	0	0	0	0	2	38.5	0	0	1	0	0	0	0	0	0	0	0	0	0	0	0	0	0	0	0
304	SENGEREMA	1	1	0	0	0	1	0	0	1	1	1	0	5	1	0	1	0	0	0	1	1	0	0	0	0	0	0	2	38	0	0	0	0	0	0	0	0	0	0	0	0	0	0	0	0	0	0	11
305	SENGEREMA	1	1	0	0	0	1	0	0	0	1	1	0	5	1	0	0	0	0	0	1	1	0	0	0	0	0	0	2	38.8	0	0	1	1	0	0	0	0	0	0	1	0	0	0	0	0	0	0	0
306	BMC	1	1	0	0	0	1	0	0	1	1	2	0	3	1	0	1	0	1	0	1	1	0	0	0	0	0	0	2	38.2	0	0	0	0	0	0	0	0	0	0	0	0	0	0	1	0	0	0	0
307	BMC	1	1	0	0	0	1	0	0	1	1	3	0	4	1	0	0	0	0	0	1	1	0	0	0	0	0	0	2	39.7	0	0	0	1	0	0	0	0	0	0	0	0	0	0	0	0	0	0	0
308	BMC	1	1	0	0	0	1	0	0	0	1	1	0	5	1	0	1	0	0	0	1	1	0	0	0	0	0	0	2	38.3	0	0	0	0	0	0	0	0	0	0	0	0	0	0	0	0	0	0	0
309	SENGEREMA	1	1	0	0	0	1	0	0	1	2	0	0	5	1	0	0	0	0	0	1	1	0	0	0	0	0	0	2	38.3	0	1	0	0	0	0	0	0	0	0	0	0	0	0	0	0	0	0	0
310	SENGEREMA	1	1	0	0	0	1	0	0	0	2	2	0	3	1	0	0	0	0	0	1	1	0	0	0	0	0	0	2	39	0	0	0	0	0	0	0	0	0	0	0	0	0	0	0	0	0	0	0
311	SENGEREMA	1	1	0	0	0	1	0	0	0	7	2	0	3	1	0	0	0	0	0	1	1	0	0	0	0	0	0	2	38	1	0	0	0	0	0	0	0	0	0	0	0	0	0	0	0	0	0	0
312	SENGEREMA	1	1	0	0	0	1	0	0	0	1	1	0	5	1	0	0	0	0	0	1	1	0	0	0	0	0	0	2	38.3	1	0	1	1	0	0	0	0	0	0	1	0	0	0	0	0	0	0	0
313	SENGEREMA	1	1	0	0	0	1	0	0	0	1	1	0	3	1	0	0	0	0	0	1	1	0	0	0	0	0	0	2	38	0	0	1	1	0	0	0	0	0	0	1	1	0	0	0	0	0	1	0
314	SENGEREMA	1	1	0	0	0	1	0	0	0	2	2	0	3	1	0	0	0	1	0	1	1	0	0	0	0	0	0	2	38.3	0	0	0	0	0	0	0	0	0	0	0	0	0	0	0	0	0	0	0
315	SENGEREMA	1	1	0	0	0	1	0	0	0	4	3	0	5	1	0	0	0	0	0	1	1	0	0	0	0	0	0	2	39.6	0	0	0	0	1	0	0	0	0	0	0	0	0	0	1	0	0	0	0
316	SENGEREMA	1	1	0	0	0	1	0	0	1	1	1	0	5	1	0	1	0	0	0	1	1	0	1	0	0	0	0	2	38.7	0	0	0	1	0	0	0	0	0	0	0	0	0	0	1	0	0	0	0
317	SENGEREMA	1	1	0	0	0	1	0	0	0	1	2	1	3	1	0	0	0	1	0	1	1	0	0	0	0	0	0	2	39.1	0	0	1	1	0	0	0	0	0	0	1	0	0	0	1	0	0	0	0
318	BMC	1	1	0	0	0	1	0	0	0	4	3	0	5	1	0	0	0	0	0	1	1	0	0	0	0	0	0	2	39	0	0	0	0	0	0	0	0	0	0	0	0	0	0	0	0	0	0	0
319	BMC	1	1	0	0	0	1	0	0	1	1	1	0	5	1	0	1	0	0	0	1	1	0	0	0	0	0	0	2	38.5	0	0	1	0	0	0	0	0	0	0	1	0	0	0	0	0	0	0	0
320	BMC	1	1	0	0	0	1	0	0	1	1	1	0	5	1	0	0	0	1	0	1	1	0	0	0	0	0	0	2	39.1	0	0	1	1	0	0	0	0	0	0	1	0	0	0	0	0	0	0	0
321	BMC	1	1	0	0	0	1	0	0	1	4	1	0	5	1	0	1	0	1	0	1	1	0	0	0	0	0	0	2	38	1	0	0	0	0	0	0	0	0	0	0	2	0	0	0	0	0	0	0
322	BMC	1	1	0	0	0	1	0	0	1	3	1	0	5	1	0	0	0	0	0	1	1	0	0	0	0	0	0	2	39	0	0	0	0	1	0	0	0	0	0	0	0	0	0	0	0	0	1	0
323	SENGEREMA	1	1	0	0	0	1	0	0	1	1	1	0	3	1	0	1	0	1	0	1	1	0	0	0	0	0	0	2	38.3	0	0	0	0	0	0	0	0	0	0	0	1	0	0	1	0	0	0	0
324	SENGEREMA	1	1	0	0	0	1	0	0	0	3	1	1	1	1	0	0	0	0	0	1	1	SOME TIMES	0	0	0	0	0	0	38.6	0	0	0	0	0	0	0	0	0	0	0	1	0	0	1	0	0	0	0
325	SENGEREMA	1	1	0	0	0	1	0	0	0	1	2	0	3	1	0	0	0	1	0	1	1	0	0	0	0	0	0	2	38.7	0	0	0	1	0	0	0	0	0	0	0	0	0	0	0	0	0	0	0
326	BMC	1	1	0	0	0	1	0	0	1	1	1	0	5	1	0	1	0	0	0	1	1	0	0	0	0	0	0	2	39.2	0	0	0	0	0	0	0	0	0	0	0	1	0	0	1	0	0	0	0
327	BMC	1	1	0	0	0	1	0	0	1	2	1	5	3	1	0	1	0	1	0	1	1	0	0	0	0	0	0	2	38.3	0	0	0	0	0	0	0	0	0	0	0	0	0	0	0	0	0	1	0
328	BMC	1	1	0	0	0	1	0	0	0	1	1	0	5	1	0	1	0	0	0	1	1	0	0	0	0	0	0	2	38.8	0	0	1	1	0	0	0	0	0	0	1	0	0	0	0	0	0	0	0
329	BMC	1	1	0	0	0	1	0	0	1	2	1	0	3	1	0	0	0	0	0	1	1	0	0	0	0	0	0	2	39.2	0	0	0	1	0	0	0	0	0	0	0	0	0	0	0	0	0	0	0
330	BMC	1	1	0	0	0	1	0	0	1	1	1	0	5	1	0	0	0	0	0	1	1	0	0	0	0	0	0	2	38	0	0	1	1	0	0	0	0	0	0	1	0	0	0	0	0	0	0	0
331	BMC	1	1	0	0	0	1	0	0	1	1	1	0	5	1	0	0	0	0	0	1	1	0	0	0	0	0	0	2	38	0	0	1	1	0	0	0	0	0	0	1	0	0	0	0	0	0	0	0
332	BMC	1	1	0	0	0	1	0	0	1	1	1	5	3	1	0	1	0	0	0	1	1	0	0	0	0	0	0	2	38.2	0	0	1	1	0	0	0	0	0	0	1	1	0	0	0	0	0	1	0
333	BMC	1	1	0	0	0	1	0	0	1	2	2	5	3	1	0	0	0	0	0	1	1	0	0	0	0	0	0	2	39.1	1	0	0	0	0	0	0	0	0	0	0	0	0	0	0	0	0	0	0
334	SENGEREMA	1	1	0	0	0	1	0	0	1	1	1	0	5	1	0	1	0	0	0	1	1	0	0	0	0	0	0	2	38.5	0	0	1	1	0	0	0	0	0	0	1	0	0	0	0	0	0	0	0
335	SENGEREMA	1	1	0	0	0	1	0	0	1	3	2	0	3	1	0	0	0	0	0	1	1	0	0	0	0	0	0	2	39.9	0	0	0	1	0	0	0	0	0	0	0	0	0	0	0	0	0	0	0
336	SENGEREMA	1	1	0	0	0	1	0	0	1	1	1	0	5	1	0	0	0	0	0	1	1	0	0	0	0	0	0	2	38.7	0	1	0	0	1	0	1	0	0	0	0	0	0	0	0	0	0	0	0
337	SENGEREMA	1	1	0	0	0	1	0	0	0	2	2	0	3	1	0	0	0	0	0	1	1	0	0	0	0	0	0	2	38.4	0	0	0	0	0	0	0	0	0	0	0	0	0	0	0	0	0	1	0
338	SENGEREMA	1	1	0	0	0	1	0	0	1	1	2	0	5	1	0	0	0	0	0	1	1	0	0	0	0	0	0	2	38.6	0	0	0	0	0	0	0	0	0	1	0	1	0	0	0	0	0	1	0
339	SENGEREMA	1	1	0	0	0	1			1	11	1	4	3	1	0	1	0	0	0	1	1	0	0	1	0	0	0	0	38.1	0	0	1	1	0	0	1	1	0	1	1	3	1	0	0	0	0	0	0
340	SENGEREMA	1	1	0	0	0	1	0	0	1	1	1	0	3	1	0	0	0	0	0	1	1	0	0	0	0	0	0	2	38	0	0	0	1	0	0	0	0	0	0	1	0	0	0	0	0	0	0	0
341	SENGEREMA	1	1	0	0	0	1	0	0	1	2	1	0	5	1	0	1	0	0	0	1	1	0	0	0	0	0	0	2	38	0	0	0	0	0	0	0	0	0	0	0	0	0	0	0	0	0	0	0
342	SENGEREMA	1	1	0	0	0	1	0	0	0	1	0	0	5	1	0	0	0	0	0	1	1	0	0	0	0	0	0	2	39.8	0	0	0	1	0	0	0	0	0	0	0	0	0	0	0	0	0	0	0
343	SENGEREMA	1	1	0	0	0	1	0	0	1	1	1	0	5	1	0	1	0	1	0	1	1	0	0	0	0	0	0	2	39	0	0	1	1	1	1	1	0	0	0	1	0	0	0	0	0	0	1	0
344	SENGEREMA	1	1	0	0	0	1	0	0	1	2	1	0	5	1	0	1	1	1	0	1	1	0	0	0	1	0	0	2	38.6	1	0	0	0	0	0	1	0	0	0	0	0	0	0	1	0	0	1	0
345	SENGEREMA	1	1	0	0	0	1	0	0	1	2	1	0	5	1	0	1	0	0	0	1	1	0	0	0	0	0	0	2	39.1	0	0	0	0	0	0	0	0	0	0	0	0	0	0	0	0	0	0	0
346	SENGEREMA	1	1	0	0	0	1	0	0	0	3	1	0	5	1	0	1	0	1	0	0	0	NONE	0	0	0	0	0	2	38.6	0	0	0	0	0	1	1	0	0	0	0	0	0	0	1	0	0	1	0
347	SENGEREMA	1	1	0	0	0	1	0	0	1	2	1	0	5	1	0	0	0	1	0	1	1	0	0	0	0	0	0	2	38.4	1	0	0	1	0	0	0	0	0	0	1	0	0	0	0	0	0	0	0
348	BMC	1	1	0	0	0	1	0	0	1	1	1	0	5	0	0	1	0	0	0	0	0	NONE	0	0	0	0	0	0	39.1	0	0	1	1	0	0	0	0	0	0	1	0	0	0	0	0	0	1	0
349	BMC	1	1	0	0	0	1	0	0	1	2	1	0	5	1	0	0	0	0	0	1	1	0	0	0	0	0	0	2	38	0	0	0	1	0	0	0	0	0	1	1	0	0	0	0	0	0	0	0
350	BMC	1	1	0	0	0	1	0	0	0	1	1	0	3	1	0	0	0	0	0	1	1	0	0	0	0	0	0	2	39.2	1	0	1	1	0	0	0	0	0	0	1	0	0	0	0	0	0	0	0
351	BMC	1	1	0	0	0	1	0	0	0	3	1	1	3	1	0	1	0	1	0	1	1	0	0	0	1	0	0	2	39.4	0	0	0	0	1	0	0	0	0	0	0	2	0	0	0	0	1	0	0
352	BMC	1	1	0	0	0	1	0	0	0	1	1	0	5	1	0	0	0	0	0	1	1	0	0	0	0	0	0	2	38	1	0	1	1	0	0	0	0	0	0	1	0	0	0	0	0	0	0	0
353	BMC	1	1	0	0	0	1	0	0	1	1	1	0	5	1	0	0	0	0	0	1	1	0	0	0	0	0	0	2	38.3	1	0	1	1	0	0	0	0	0	0	1	0	0	0	0	0	0	0	0
354	NYAMAGANA	1	1	0	0	0	1	0	0	0	1	1	0	5	1	0	0	0	0	0	1	1	0	0	0	0	0	0	2	38	0	0	1	0	1	0	0	0	0	0	0	0	0	0	1	0	0	1	23
355	BMC	1	1	0	0	0	1	0	0	1	1	2	0	5	1	0	1	0	1	0	1	1	0	0	0	0	0	0	2	38.1	0	0	0	0	0	0	0	0	0	0	0	0	0	0	1	0	0	0	0
356	BMC	1	1	0	0	0	1	0	0	0	1	2	1	5	1	0	1	1	0	0	1	1	0	0	0	0	0	0	0	38.7	0	0	1	1	0	0	0	0	0	0	1	1	0	0	0	0	0	0	0
357	BMC	1	1	0	0	0	1	0	0	0	1	1	0	3	1	0	0	0	0	0	1	1	0	0	0	0	0	0	2	39.1	0	0	1	0	0	0	0	0	0	0	0	0	0	0	0	0	0	0	0
358	BMC	1	1	0	0	0	1	0	0	1	2	1	0	5	1	0	1	0	0	0	1	1	0	0	0	0	0	0	2	39.6	0	0	1	1	0	0	0	0	0	0	1	1	0	0	0	0	0	0	0
359	BMC	1	1	0	0	0	1	0	0	0	2	1	0	5	1	0	1	0	0	0	1	1	0	0	0	0	0	0	2	39.8	0	0	0	0	0	0	0	0	0	0	0	0	0	0	0	0	0	0	0
360	BMC	1	1	0	0	0	1	0	0	0	1	1	0	5	1	0	0	0	0	0	1	1	0	0	0	0	0	0	2	38.3	0	1	0	1	0	0	0	0	0	0	1	0	0	0	0	0	0	0	0
361	BUZURUGA	1	1	0	0	0	1	0	0	1	1	2	0	5	1	0	1	0	0	0	1	1	0	0	0	0	0	0	2	38.7	1	0	0	0	0	0	0	0	0	0	0	0	0	0	1	0	0	0	0
362	BUZURUGA	1	1	0	0	0	1	0	0	0	1	1	0	5	1	0	0	0	0	0	1	1	0	0	0	0	0	0	2	38.4	0	0	0	0	0	0	0	0	0	0	0	0	0	0	0	0	0	0	0
363	BUZURUGA	1	1	0	0	0	1	0	0	1	1	1	0	3	1	0	0	0	0	0	1	1	0	0	0	0	0	0	2	38	0	0	0	0	0	0	0	0	0	0	0	0	0	0	1	0	0	0	0
364	BUZURUGA	1	1	0	0	0	1	0	0	1	1	1	0	3	1	0	1	0	0	0	1	1	0	0	0	0	0	0	2	38.3	0	0	1	1	0	0	0	0	0	0	0	0	0	0	0	0	0	0	0
365	BUZURUGA	1	1	0	0	0	1	0	0	1	4	2	0	5	1	0	1	0	1	0	1	1	0	0	0	1	0	0	0	39.1	0	0	0	1	0	0	0	0	0	1	0	1	1	0	0	0	0	0	0
366	BUZURUGA	1	1	0	0	0	1	0	0	1	1	1	1	5	1	0	1	0	1	0	1	1	0	0	0	0	0	0	2	38.3	0	0	0	0	0	0	0	0	0	0	0	0	0	0	0	0	0	1	0
367	BUZURUGA	1	1	0	0	0	1	0	0	1	1	1	0	5	1	0	1	0	0	0	1	1	0	0	0	0	0	0	0	38.2	0	0	0	0	0	0	0	0	0	0	0	0	0	0	0	0	0	0	0
368	BUZURUGA	1	1	0	0	0	1	0	0	1	1	1	0	5	1	0	1	0	0	0	1	1	0	0	0	0	0	0	2	38.4	0	0	0	0	0	0	0	0	0	0	0	0	0	0	0	0	0	0	0
369	NYAMAGANA	1	1	0	0	0	1	0	0	0	1	1	0	5	1	0	0	0	0	0	1	1	0	0	0	0	0	0	0	38.1	0	0	1	1	0	0	0	0	0	0	1	0	0	0	0	0	0	0	0
370	NYAMAGANA	1	1	0	0	0	1	0	0	1	2	1	0	5	1	0	0	0	0	0	1	1	0	1	0	0	0	0	2	39.3	0	0	0	1	0	0	0	0	0	0	1	0	0	0	0	0	0	1	112
371	NYAMAGANA	1	1	0	0	0	1	0	0	0	2	2	0	5	1	0	1	1	0	0	1	1	0	0	0	0	0	0	2	38.6	0	0	0	0	0	1	0	0	0	0	0	0	0	0	0	0	1	0	0
372	NYAMAGANA	1	1	0	0	0	1	4	0	0	2	1	0	5	1	0	0	1	0	0	1	1	0	0	1	0	1	0	0	38.6	0	0	0	0	0	0	0	0	0	1	0	0	0	0	0	0	0	0	0
373	NYAMAGANA	1	1	0	0	0	1	2	0	0	1	2	0	3	1	1	0	0	0	0	1	1	0	0	0	0	0	0	2	39	0	0	0	0	0	0	0	0	0	0	0	0	0	0	0	1	0	0	0
374	NYAMAGANA	1	1	0	0	0	1	0	0	0	2	2	0	3	1	1	0	0	0	0	1	1	0	0	1	0	1	1	0	39.4	0	0	0	0	0	0	0	0	0	0	0	0	0	0	0	0	0	1	0
375	NYAMAGANA	1	1	0	0	0	1	0	0	0	4	2	0	3	1	0	0	0	0	0	1	1	0	0	0	0	0	1	2	38.7	1	0	0	1	1	0	0	0	0	2	1	0	0	0	0	0	0	1	0
376	NYAMAGANA	1	1	0	0	0	1	0	0	0	1	1	0	3	1	0	0	0	0	0	1	1	0	0	0	0	0	0	2	41	0	0	0	1	0	0	0	0	0	0	0	0	0	0	0	1	0	0	0
377	NYAMAGANA	1	1	0	0	0	1	0	0	0	3	2	0	3	1	0	0	0	0	0	1	1	0	1	1	0	1	0	0	40.6	0	0	0	0	0	0	0	1	0	1	0	0	0	0	0	0	0	0	0
378	NYAMAGANA	1	1	0	0	0	1	4	0	0	7	0	1	5	1	1	1	0	0	0	1	1	0	0	0	0	0	0	2	39	0	1	0	0	0	0	0	0	0	1	1	0	0	1	0	0	0	0	0
379	SEKOUTORE	1	1	0	0	0	1	0	0	0	2	3	5	4	1	0	0	1	0	0	1	1	0	0	0	0	0	0	0	38.5	0	0	0	1	1	0	0	0	0	0	0	0	0	0	0	0	0	0	0
380	SEKOUTORE	1	1	0	0	0	1	0	0	0	1	2	0	3	1	0	0	0	0	0	1	1	0	0	0	0	0	0	2	39	1	0	1	1	0	0	0	0	0	0	1	0	0	0	0	0	0	0	0
381	SEKOUTORE	1	1	0	0	0	1	1	0	1	10	1	0	3	1	1	0	0	0	0	1	1	0	1	1	0	0	0	0	39.8	0	0	0	0	0	0	1	1	0	1	0	0	0	1	0	0	0	0	0
382	SEKOUTORE	1	1	0	0	0	1	0	0	0	5	1	0	5	1	1	0	0	0	0	1	1	0	0	0	0	1	0	0	38.1	0	0	0	0	0	0	0	0	0	1	0	0	0	1	0	0	0	0	0
383	SEKOUTORE	1	1	0	0	0	1	0	0	0	1	1	1	5	1	0	0	0	1	0	1	1	0	0	0	0	0	0	2	39.1	0	0	0	1	1	0	0	0	0	0	1	0	0	0	1	0	0	0	0
384	BMC	1	1	0	0	0	1	0	0	1	9	0	0	3	1	1	1	0	1	0	1	1	0	0	0	0	0	0	0	38.5	0	0	0	0	0	0	0	0	0	1	1	0	0	0	0	1	1	0	0
385	BMC	1	1	0	0	0	1	0	0	0	6	1	0	3	1	0	1	1	0	0	1	1	0	0	0	0	0	0	2	38.2	0	0	0	0	1	0	0	0	0	0	0	0	0	0	1	0	0	0	0
386	BMC	1	1	0	0	0	1	0	0	0	2	1	0	3	1	0	0	1	0	1	1	1	0	0	0	0	0	0	2	39	1	0	0	1	0	0	0	0	0	0	0	1	0	0	0	0	0	0	0
387	BMC	1	1	0	0	0	1	0	0	0	6	1	4	3	1	1	1	0	1	0	1	1	0	0	0	0	0	1	0	38.8	0	0	0	0	1	0	0	1	0	1	0	0	0	0	0	0	0	0	0
388	BMC	1	1	0	0	0	1	1	0	0	2	1	1	3	1	0	0	0	0	0	1	1	0	0	0	0	0	0	0	38.2	1	0	0	0	0	0	0	0	0	0	0	0	0	0	1	0	0	0	0
389	BUZURUGA	1	1	0	0	0	1	0	0	0	2	1	0	5	1	0	0	0	0	0	1	1	0	0	0	0	0	0	2	39.4	1	0	1	0	0	0	0	0	0	0	1	0	0	0	0	0	1	0	0
390	BUZURUGA	1	1	0	0	0	1	1	0	0	11	1	0	3	1	0	0	0	0	0	1	1	0	0	0	0	0	0	0	38.4	0	0	0	0	0	0	0	0	0	1	0	0	1	1	0	0	0	0	0
391	BUZURUGA	1	1	0	0	0	1	0	0	0	1	2	0	3	1	0	0	1	1	0	1	1	0	0	0	0	0	0	2	39.3	0	0	0	1	0	0	0	0	0	0	0	0	0	0	0	1	0	0	0
392	BUZURUGA	1	1	0	0	0	1	4	0	0	4	1	0	3	1	0	1	0	0	0	1	1	0	0	0	0	0	0	0	39.1	0	0	0	1	0	0	0	0	0	0	0	0	0	0	0	0	0	1	0
393	BUZURUGA	1	1	0	0	0	1	0	0	0	2	1	0	3	1	0	1	0	1	0	1	1	0	0	0	0	0	0	0	39.4	0	0	0	0	0	0	0	0	0	1	0	0	0	1	0	0	0	0	0
394	BUZURUGA	1	1	0	0	0	1	0	0	1	7	1	0	3	1	0	1	0	0	0	1	1	0	0	0	0	0	0	1	38.3	0	0	1	1	1	0	0	0	0	0	1	1	0	0	0	0	0	0	0
395	BUZURUGA	1	1	0	0	0	1	3	0	0	2	1	0	5	1	1	0	0	0	0	1	1	0	0	0	0	0	0	2	38.7	1	0	1	0	0	0	0	0	0	1	1	0	0	0	0	0	1	0	0
396	BUZURUGA	1	1	0	0	0	1	0	0	1	3	1	0	3	1	0	0	0	0	0	1	1	0	0	0	0	0	0	2	38.7	1	0	0	0	1	0	0	0	0	0	0	0	0	0	0	0	1	0	0
397	BUZURUGA	1	1	0	0	0	1	4	0	0	2	1	0	3	1	0	1	0	0	0	0	0	0	0	0	0	0	0	2	38.2	0	0	0	0	0	0	0	0	0	0	0	0	0	0	0	0	0	1	0
398	BUZURUGA	1	1	0	0	0	1	0	0	0	1	2	0	3	1	0	1	1	1	0	1	1	0	0	0	0	0	0	2	39.1	0	0	0	0	0	0	0	0	0	0	0	0	0	0	0	0	0	0	0
399	BUZURUGA	1	1	0	0	0	1	4	0	1	3	0	1	5	1	1	1	1	0	0	1	1	1	0	0	0	0	0	0	39	0	0	0	0	0	0	0	0	0	1	0	0	1	1	1	0	0	1	0
400	BMC	1	1	0	0	0	1	1	0	1	2	0	1	3	1	1	1	0	1	0	1	1	0	1	0	0	0	0	2	38.4	1	0	0	1	0	0	0	0	0	0	0	1	0	0	1	0	0	1	0
401	BMC	1	1	0	0	0	1	0	0	0	5	0	0	3	1	0	1	0	1	0	1	1	0	0	0	1	0	0	2	38.3	0	0	0	0	1	0	1	1	0	0	0	0	0	0	0	1	0	0	0
402	BMC	1	1	0	0	0	1	0	0	0	10	2	0	3	1	0	0	0	0	0	1	1	0	0	0	0	0	0	0	38.1	0	0	0	1	1	0	0	2	0	0	0	0	0	0	0	1	0	1	11
403	BMC	1	1	0	0	0	1	1	0	0	7	0	3	3	1	1	1	0	0	0	1	1	0	0	1	1	0	0	2	39.7	1	0	0	0	1	0	1	1	0	1	0	0	0	1	1	1	0	0	0
404	BMC	1	1	0	0	0	1	0	0	0	1	2	0	0	0	0	0	0	0	0	1	1	0	0	0	1	0	0	2	38.6	0	0	1	1	0	0	0	0	0	0	0	0	0	0	0	1	0	0	0
405	BMC	1	1	0	0	0	1	1	0	1	3	2	0	0	0	0	1	1	0	0	1	0	0	0	0	0	0	1	2	40	0	0	0	1	1	0	0	0	0	0	0	0	0	0	0	1	0	1	126
406	BMC	1	1	0	0	0	1	0	0	1	4	3	0	0	1	0	1	0	0	0	1	1	0	0	0	0	0	0	2	38.2	0	0	0	1	0	0	0	0	0	0	0	0	0	0	0	1	0	0	0
407	BMC	1	1	0	0	0	1	0	0	0	1	3	0	0	1	0	0	1	0	0	1	1	0	0	0	1	0	0	0	39.3	1	0	0	1	0	0	0	1	0	0	0	0	0	0	0	1	0	0	0
408	BMC	1	1	0	0	0	1	3	0	0	2	1	0	5	1	1	1	0	0	0	1	1	0	0	0	0	0	0	2	39.1	1	0	0	1	0	0	0	0	0	1	0	0	0	0	0	1	1	1	16
409	BMC	1	1	0	0	0	1	0	0	1	1	1	0	3	1	0	1	0	0	0	1	1	0	0	0	1	0	0	2	38.5	0	0	0	0	0	0	0	0	0	1	0	0	0	0	0	0	0	0	0
410	BMC	1	1	0	0	0	1	0	0	1	1	2	0	0	1	0	1	0	0	0	1	1	0	0	0	1	0	0	2	38.6	0	0	1	1	1	0	0	0	0	0	0	0	0	0	1	1	0	0	0
411	BMC	1	1	0	0	0	1	0	0	1	1	2	0	3	1	0	1	0	0	0	1	1	0	0	0	0	0	1	0	39.7	0	0	0	0	0	0	0	0	0	0	0	0	0	0	0	0	0	0	0
412	BMC	1	1	0	0	0	1	0	0	0	3	3	0	0	1	0	1	0	0	0	1	1	0	0	0	0	0	0	0	38	0	0	1	1	0	0	0	0	0	0	0	2	0	0	0	1	0	1	0
413	BMC	1	1	0	0	0	1	0	0	1	2	1	0	3	1	0	0	0	0	0	1	1	0	0	0	1	0	0	0	39	0	0	0	0	0	0	0	0	0	1	0	0	0	0	0	0	0	0	0
414	BMC	1	1	0	0	0	1	0	0	1	5	3		1	1	0	1	0	0	0	1	1	0	0	0	0	0	0	2	40	1	0	0	0	1	0	0	0	0	0	0	0	0	0	0	1	0	0	0
415	BMC	1	1	0	0	0	1	0	0	0	1	2	0	3	1	0	1	0	0	0	1	1	0	0	0	0	0	0	2	39	0	0	1	1	0	0	0	0	0	0	0	0	0	0	0	1	0	0	0
416	BMC	1	1	0	0	0	1	0	0	1	1	1	0	5	1	0	1	0	0	0	1	1	0	0	0	0	0	0	2	38	0	0	0	0	0	0	0	0	0	1	0	1	0	0	0	0	0	1	11
417	BMC	1	1	0	0	0	1	0	0	0	1	1	0	5	1	0	1	0	0	0	1	1	0	0	0	0	0	0	2	38.3	0	0	0	1	0	0	0	0	0	1	0	2	0	0	0	0	0	0	0
418	BMC	1	1	0	0	0	1	0	0	1	1	2	0	0	1	0	0	0	0	1	1	1	0	0	1	1	0	0	0	39.7	0	1	0	0	0	0	0	0	0	0	0	0	0	0	0	0	0	0	11
419	BMC	1	1	0	0	0	1	0	0	0	0	1	1	3	1	0	1	1	1	0	1	1	0	0	1	0	0	0	0	38	1	0	0	1	0	0	0	0	0	0	0	0	0	0	0	0	0	0	0
420	BMC	1	1	0	0	0	1	0	0	1	0	1	0	3	0	0	1	0	1	0	1	1	0	0	0	0	0	0	0	39.2	1	0	1	0	0	0	0	0	0	0	0	0	0	0	0	0	0	1	11
421	BMC	1	1	0	0	0	1	1	0	0	3	0	4	3	1	0	1	1	0	0	0	0	0	0	1	0	0	0	0	38.7	0	1	0	0	0	0	0	0	0	0	0	0	0	0	0	0	0	0	0
422	BMC	1	1	0	0	0	1	0	0	0	0	2	0	3	1	1	0	1	0	0	1	1	0	0	0	0	0	0	0	38.4	0	0	0	0	0	0	0	0	0	0	0	0	0	0	0	0	0	0	0
423	BMC	1	1	0	0	0	1	0	0	1	2	2	0	3	1	0	0	1	0	0	1	1	0	0	0	0	0	0	0	39	1	0	1	1	0	0	0	0	0	0	0	0	0	0	0	0	0	1	0
424	BMC	1	1	0	0	0	1	0	0	0	0	3	0	0	1	0	0	1	0	0	0	0	0	0	0	0	0	0	0	39	1	0	0	0	0	0	0	0	0	0	0	0	0	0	0	0	0	0	11
425	BMC	1	1	0	0	0	1	2	0	1	2	2	0	3	1	0	1	1	0	0	0	0	0	0	1	0	0	0	0	38.1	1	0	0	0	0	0	0	0	0	1	0	0	0	0	0	0	0	0	0
426	SEKOUTORE	1	1	0	0	0	1	0	0	1	1	3	2	0	1	0	0	1	0	0	1	0	0	0	0	1	0	0	0	38.4	1	0	0	0	0	0	0	0	0	0	0	0	0	0	0	0	0	0	0
427	SEKOUTORE	1	1	0	0	0	1	0	0	0	0	2	0	5	1	0	0	0	0	0	1	1	0	0	0	0	0	0	0	38.2	0	0	1	1	0	0	0	0	0	1	0	0	0	0	0	0	0	0	0
428	SEKOUTORE	1	1	0	0	0	1	0	0	0	1	3	0	5	1	0	1	1	0	0	1	1	0	0	1	0	0	0	0	38	1	0	1	1	0	0	0	0	0	1	0	0	0	0	0	0	0	0	0
429	SEKOUTORE	1	1	0	0	0	1	0	0	1	2	1	4	3	1	1	0	0	0	0	1	1	0	0	0	0	0	0	0	38.3	1	0	0	0	0	0	0	0	0	1	0	0	0	0	0	0	0	1	0
430	SEKOUTORE	1	1	0	0	0	1	0	0	0	0	1	1	5	1	1	1	1	0	0	1	1	0	0	0	0	0	0	0	38	1	0	0	0	0	0	0	0	0	1	0	0	0	0	0	0	1	0	0
431	BMC	1	1	0	0	0	1	0	0	0	1	1	0	3	1	1	0	0	0	0	1	1	0	0	0	0	0	0	0	38	0	1	0	1	0	0	0	0	0	0	0	0	0	0	0	0	0	0	0
432	BMC	1	1	0	0	0	1	0	0	0	0	3	0	0	0	0	0	1	0	0	1	1	0	0	0	0	0	0	0	38	1	0	1	1	0	0	0	0	0	1	0	0	0	0	1	0	0	0	0
433	BMC	1	1	0	0	0	1	0	0	1	1	2	2	3	1	0	0	0	0	0	1	1	1	0	0	1	0	0	0	38.6	0	0	0	1	1	0	0	0	0	0	0	0	0	0	0	0	0	1	0
434	BMC	1	1	0	0	0	1	0	0	0	1	1	0	5	1	0	0	0	0	0	1	1	0	0	0	0	0	0	0	38.4	0	0	1	1	0	0	0	0	0	0	0	0	0	0	0	0	0	0	0
435	BMC	1	1	0	0	0	1	1	0	0	1	1	0	3	1	0	0	1	0	0	1	1	0	0	0	0	0	0	0	39.4	0	0	1	1	0	0	0	0	0	1	1	0	0	0	0	0	0	1	0
436	BMC	1	1	0	0	0	1	0	0	1	2	3	0	0	1	0	0	1	0	0	1	1	0	0	1	0	0	0	0	38.7	0	0	0	0	0	0	0	0	0	0	0	0	0	0	0	0	0	0	0
437	BMC	1	1	0	0	0	1	0	0	0	3	2	0	3	1	0	0	1	0	0	1	1	0	0	0	1	0	0	0	39	0	0	1	1	1	0	0	0	0	0	0	0	0	0	0	0	0	0	0
438	BMC	1	1	0	0	0	1	0	0	0	2	0	0	5	1	0	0	1	1	0	1	1	0	0	0	0	0	0	0	38.3	0	0	0	0	0	0	0	0	0	1	0	0	0	0	0	0	0	0	0
439	BMC	1	1	0	0	0	1	4	0	0	7	2	0	3	1	0	1	1	0	0	1	1	0	0	1	1	0	0	0	39.2	0	0	1	0	0	0	0	0	0	1	0	2	0	1	0	0	0	1	0
440	BMC	1	1	0	0	0	1	4	0	0	7	2	0	3	1	0	1	1	0	0	0	0	0	0	1	1	0	0	0	38.3	1	0	1	0	0	0	0	0	0	1	0	0	0	1	0	0	0	1	0
[truncated: 2 more columns]
