# Supplementary material for: Malaria and dengue fever in febrile children entering healthcare facilities in Mwanza, Tanzania
Source: PLoS One. 2024 Oct 11;19(10):e0309613. doi: 10.1371/journal.pone.0309613 (PMC11469492; doi:10.1371/journal.pone.0309613)
Supplement: S1 Dataset — (ZIP) [file pone.0309613.s001.zip › dataset/Dengue_Malaria_Results-stata-8-8-2024.log]

-------------------------------------------
      name:  <unnamed>
       log:  C:\Users\Baraka\Desktop\Bugand
> o Kazi\Project-Dr PED\Data Analysis\Barak
> a_Cleaning\Dengue_Malaria_Results.log
  log type:  text
 opened on:   4 Aug 2024, 09:46:34

. 
. *****************************************
> ****************************
. * DATA PREPARATIONS
. *****************************************
> ****************************
. 
. use "Dataset_Baraka_Sites_PCR_Final"

. 
. ////Number of participants and Check dupl
> icate of the study particioants
> ***Number of study participants
. count
  437

. ***Duplicate of the study participants
. rename id ID

. duplicates report ID

Duplicates in terms of ID

--------------------------------------
   copies | observations       surplus
----------+---------------------------
        1 |          437             0
--------------------------------------

. 
. ////Data Cleaning-Baraka & Dr Neema
> ***Sex
. replace SEX=1 if ID==233 & SEX==.
(1 real change made)

. replace SEX=1 if ID==416 & SEX==.
(1 real change made)

. replace SEX=1 if ID==343 & SEX==.
(1 real change made)

. 
. ***Age
. replace Age_10YRS=5 if ID==25 & Age_10YRS
> ==.
(1 real change made)

. replace Age_10YRS=3 if ID==99 & Age_10YRS
> ==.
(1 real change made)

. replace Age_10YRS=4 if ID==229 & Age_10YR
> S==.
(1 real change made)

. replace Age_10YRS=11 if ID==339 & Age_10Y
> RS==.
(1 real change made)

. replace Age_10YRS=2 if ID==344 & Age_10YR
> S==.
(1 real change made)

. 
. ***Region
. ***Throat and Skin
. replace THROSKIN=0 if ID==420 & THROSKIN=
> =.
(0 real changes made)

. replace THROSKIN=0 if ID==424 & THROSKIN=
> =.
(0 real changes made)

. 
. ****HIVStatus
. replace HIVSTATUS=0 if ID==72 & HIVSTATUS
> ==.
(1 real change made)

. replace HIVSTATUS=0 if ID==405 & HIVSTATU
> S==.
(0 real changes made)

. replace HIVSTATUS=0 if ID==4427 & HIVSTAT
> US==.
(0 real changes made)

. replace HIVSTATUS=0 if ID==427 & HIVSTATU
> S==.
(1 real change made)

. 
. ***Duration of Fever(Day)
. replace DURATIONOFFEVER=0 if ID==100 & DU
> RATIONOFFEVER==.
(1 real change made)

. replace DURATIONOFFEVER =       0       i
> f      ID      ==      36
(1 real change made)

. replace DURATIONOFFEVER =       0       i
> f      ID      ==      40
(1 real change made)

. replace DURATIONOFFEVER =       1       i
> f      ID      ==      42
(1 real change made)

. replace DURATIONOFFEVER =       1       i
> f      ID      ==      60
(1 real change made)

. replace DURATIONOFFEVER =       1       i
> f      ID      ==      68
(1 real change made)

. replace DURATIONOFFEVER =       1       i
> f      ID      ==      87
(1 real change made)

. replace DURATIONOFFEVER =       0       i
> f      ID      ==      132
(1 real change made)

. replace DURATIONOFFEVER =       0       i
> f      ID      ==      146
(1 real change made)

. replace DURATIONOFFEVER =       0       i
> f      ID      ==      276
(1 real change made)

. replace DURATIONOFFEVER =       0       i
> f      ID      ==      291
(1 real change made)

. replace DURATIONOFFEVER =       0       i
> f      ID      ==      326
(1 real change made)

. replace DURATIONOFFEVER =       0       i
> f      ID      ==      383
(1 real change made)

. replace DURATIONOFFEVER =       0       i
> f      ID      ==      384
(1 real change made)

. replace DURATIONOFFEVER =       1       i
> f      ID      ==      403
(1 real change made)

. replace DURATIONOFFEVER =       1       i
> f      ID      ==      407
(1 real change made)

. replace DURATIONOFFEVER =       1       i
> f      ID      ==      408
(1 real change made)

. replace DURATIONOFFEVER =       1       i
> f      ID      ==      425
(1 real change made)

. replace DURATIONOFFEVER =       1       i
> f      ID      ==      429
(1 real change made)

. replace DURATIONOFFEVER =       1       i
> f      ID      ==      437
(1 real change made)

. replace DURATIONOFFEVER =       0       i
> f      ID      ==      437
(1 real change made)

. replace DURATIONOFFEVER =       0       i
> f      ID      ==      437
(0 real changes made)

. replace DURATIONOFFEVER =       0       i
> f      ID      ==      437
(0 real changes made)

. replace DURATIONOFFEVER =       0       i
> f      ID      ==      438
(1 real change made)

. replace DURATIONOFFEVER =       0       i
> f      ID      ==      439
(1 real change made)

. replace DURATIONOFFEVER =       1       i
> f      ID      ==      440
(1 real change made)

. 
. 
. 
. ***Headache
. replace HEADACHE=0 if ID==221 & HEADACHE=
> =.
(1 real change made)

. 
. ***Retroorbital Pain
. replace RETROORBITO=0 if ID==19 & RETROOR
> BITO==.
(1 real change made)

. 
. ***Bleeding any Site
. replace BLEEDING=0 if ID==47 & BLEEDING==
> .
(0 real changes made)

. 
. ***Pallor
. replace PALLOR=0 if ID==415 & PALLOR==.
(1 real change made)

. 
. ***Dehydration
. replace DEHYD=1 if ID==36 & DEHYD==.
(0 real changes made)

. replace DEHYD=1 if ID==235 & DEHYD==.
(1 real change made)

. replace DEHYD=0 if ID==405 & DEHYD==.
(0 real changes made)

. 
. ***Limb or Eyelid Oedema
. replace EDEMA=0 if ID==221 & EDEMA==.
(0 real changes made)

. 
. ***Hepato or Splenomegly
. replace HEPSLEN=0 if ID==221 & HEPSLEN==.
(0 real changes made)

. 
. ***Pneumonia
. replace PNEUM=0 if ID==221 & PNEUM==.
(0 real changes made)

. 
. ***Urinary tract Infection
. replace URINARYTRANTINF=0 if ID==221 & UR
> INARYTRANTINF==.
(0 real changes made)

. 
. ***Meningitis or Encephalitis
. replace MENENCE=0 if ID==221 & MENENCE==.
(0 real changes made)

. replace MENENCE=0 if ID==410 & MENENCE==.
(1 real change made)

. replace MENENCE=1 if ID==102 & MENENCE==.
(1 real change made)

. replace MENENCE=1 if ID==351 & MENENCE==.
(1 real change made)

. 
. ***Frequency of use of Mosquitonet
. replace MOSQUTONETFREQUENCYUSE="0" if ID=
> =115 & MOSQUTONETFREQUENCYUSE==""
(1 real change made)

. replace MOSQUTONETFREQUENCYUSE="0" if ID=
> =252 & MOSQUTONETFREQUENCYUSE==""
(0 real changes made)

. replace MOSQUTONETFREQUENCYUSE="0" if ID=
> =423 & MOSQUTONETFREQUENCYUSE==""
(0 real changes made)

. 
. ***Treatment(Asprin,Diclofenac,ibuprophen
> )
. replace NSAID=0 if ID==335 & NSAID==.
(1 real change made)

. replace NSAID=0 if ID==382 & NSAID==.
(0 real changes made)

. 
. ***Bleeding Disorder
. replace HEMATOLOGY=0 if ID==184 & HEMATOL
> OGY==.
(1 real change made)

. replace HEMATOLOGY=0 if ID==201 & HEMATOL
> OGY==.
(1 real change made)

. 
. ***Malnutritional Status
. replace NUTRISTAT       =       0       i
> f      ID      ==      123     &       NU
> TRISTAT       ==      .
(1 real change made)

. replace NUTRISTAT       =       0       i
> f      ID      ==      168     &       NU
> TRISTAT       ==      .
(0 real changes made)

. replace NUTRISTAT       =       2       i
> f      ID      ==      171     &       NU
> TRISTAT       ==      .
(0 real changes made)

. replace NUTRISTAT       =       0       i
> f      ID      ==      173     &       NU
> TRISTAT       ==      .
(0 real changes made)

. replace NUTRISTAT       =       1       i
> f      ID      ==      183     &       NU
> TRISTAT       ==      .
(0 real changes made)

. replace NUTRISTAT       =       0       i
> f      ID      ==      184     &       NU
> TRISTAT       ==      .
(0 real changes made)

. replace NUTRISTAT       =       0       i
> f      ID      ==      186     &       NU
> TRISTAT       ==      .
(0 real changes made)

. replace NUTRISTAT       =       0       i
> f      ID      ==      188     &       NU
> TRISTAT       ==      .
(0 real changes made)

. replace NUTRISTAT       =       .       i
> f      ID      ==      221     &       NU
> TRISTAT       ==      .
(0 real changes made)

. replace NUTRISTAT       =       0       i
> f      ID      ==      259     &       NU
> TRISTAT       ==      .
(0 real changes made)

. replace NUTRISTAT       =       0       i
> f      ID      ==      267     &       NU
> TRISTAT       ==      .
(0 real changes made)

. replace NUTRISTAT       =       0       i
> f      ID      ==      274     &       NU
> TRISTAT       ==      .
(0 real changes made)

. replace NUTRISTAT       =       0       i
> f      ID      ==      343     &       NU
> TRISTAT       ==      .
(0 real changes made)

. replace NUTRISTAT       =       0       i
> f      ID      ==      348     &       NU
> TRISTAT       ==      .
(0 real changes made)

. replace NUTRISTAT       =       1       i
> f      ID      ==      349     &       NU
> TRISTAT       ==      .
(0 real changes made)

. replace NUTRISTAT       =       1       i
> f      ID      ==      350     &       NU
> TRISTAT       ==      .
(0 real changes made)

. replace NUTRISTAT       =       1       i
> f      ID      ==      351     &       NU
> TRISTAT       ==      .
(0 real changes made)

. replace NUTRISTAT       =       1       i
> f      ID      ==      352     &       NU
> TRISTAT       ==      .
(0 real changes made)

. replace NUTRISTAT       =       2       i
> f      ID      ==      353     &       NU
> TRISTAT       ==      .
(0 real changes made)

. replace NUTRISTAT       =       0       i
> f      ID      ==      354     &       NU
> TRISTAT       ==      .
(0 real changes made)

. replace NUTRISTAT       =       2       i
> f      ID      ==      355     &       NU
> TRISTAT       ==      .
(0 real changes made)

. replace NUTRISTAT       =       0       i
> f      ID      ==      356     &       NU
> TRISTAT       ==      .
(0 real changes made)

. replace NUTRISTAT       =       0       i
> f      ID      ==      357     &       NU
> TRISTAT       ==      .
(0 real changes made)

. replace NUTRISTAT       =       0       i
> f      ID      ==      358     &       NU
> TRISTAT       ==      .
(0 real changes made)

. replace NUTRISTAT       =       0       i
> f      ID      ==      359     &       NU
> TRISTAT       ==      .
(0 real changes made)

. replace NUTRISTAT       =       0       i
> f      ID      ==      360     &       NU
> TRISTAT       ==      .
(0 real changes made)

. replace NUTRISTAT       =       0       i
> f      ID      ==      361     &       NU
> TRISTAT       ==      .
(0 real changes made)

. replace NUTRISTAT       =       0       i
> f      ID      ==      362     &       NU
> TRISTAT       ==      .
(0 real changes made)

. replace NUTRISTAT       =       0       i
> f      ID      ==      363     &       NU
> TRISTAT       ==      .
(0 real changes made)

. replace NUTRISTAT       =       0       i
> f      ID      ==      364     &       NU
> TRISTAT       ==      .
(0 real changes made)

. replace NUTRISTAT       =       0       i
> f      ID      ==      365     &       NU
> TRISTAT       ==      .
(0 real changes made)

. replace NUTRISTAT       =       0       i
> f      ID      ==      366     &       NU
> TRISTAT       ==      .
(0 real changes made)

. replace NUTRISTAT       =       0       i
> f      ID      ==      367     &       NU
> TRISTAT       ==      .
(0 real changes made)

. replace NUTRISTAT       =       0       i
> f      ID      ==      368     &       NU
> TRISTAT       ==      .
(0 real changes made)

. replace NUTRISTAT       =       2       i
> f      ID      ==      369     &       NU
> TRISTAT       ==      .
(0 real changes made)

. replace NUTRISTAT       =       3       i
> f      ID      ==      370     &       NU
> TRISTAT       ==      .
(0 real changes made)

. replace NUTRISTAT       =       0       i
> f      ID      ==      371     &       NU
> TRISTAT       ==      .
(0 real changes made)

. replace NUTRISTAT       =       3       i
> f      ID      ==      372     &       NU
> TRISTAT       ==      .
(0 real changes made)

. replace NUTRISTAT       =       0       i
> f      ID      ==      373     &       NU
> TRISTAT       ==      .
(0 real changes made)

. replace NUTRISTAT       =       0       i
> f      ID      ==      374     &       NU
> TRISTAT       ==      .
(0 real changes made)

. replace NUTRISTAT       =       1       i
> f      ID      ==      375     &       NU
> TRISTAT       ==      .
(0 real changes made)

. replace NUTRISTAT       =       0       i
> f      ID      ==      376     &       NU
> TRISTAT       ==      .
(0 real changes made)

. replace NUTRISTAT       =       0       i
> f      ID      ==      377     &       NU
> TRISTAT       ==      .
(0 real changes made)

. replace NUTRISTAT       =       0       i
> f      ID      ==      378     &       NU
> TRISTAT       ==      .
(0 real changes made)

. replace NUTRISTAT       =       0       i
> f      ID      ==      380     &       NU
> TRISTAT       ==      .
(0 real changes made)

. replace NUTRISTAT       =       1       i
> f      ID      ==      381     &       NU
> TRISTAT       ==      .
(0 real changes made)

. replace NUTRISTAT       =       3       i
> f      ID      ==      382     &       NU
> TRISTAT       ==      .
(0 real changes made)

. replace NUTRISTAT       =       1       i
> f      ID      ==      383     &       NU
> TRISTAT       ==      .
(0 real changes made)

. replace NUTRISTAT       =       1       i
> f      ID      ==      384     &       NU
> TRISTAT       ==      .
(0 real changes made)

. replace NUTRISTAT       =       1       i
> f      ID      ==      385     &       NU
> TRISTAT       ==      .
(0 real changes made)

. replace NUTRISTAT       =       0       i
> f      ID      ==      386     &       NU
> TRISTAT       ==      .
(0 real changes made)

. replace NUTRISTAT       =       0       i
> f      ID      ==      388     &       NU
> TRISTAT       ==      .
(0 real changes made)

. replace NUTRISTAT       =       3       i
> f      ID      ==      389     &       NU
> TRISTAT       ==      .
(0 real changes made)

. replace NUTRISTAT       =       0       i
> f      ID      ==      390     &       NU
> TRISTAT       ==      .
(0 real changes made)

. replace NUTRISTAT       =       0       i
> f      ID      ==      391     &       NU
> TRISTAT       ==      .
(0 real changes made)

. replace NUTRISTAT       =       0       i
> f      ID      ==      392     &       NU
> TRISTAT       ==      .
(0 real changes made)

. replace NUTRISTAT       =       1       i
> f      ID      ==      393     &       NU
> TRISTAT       ==      .
(0 real changes made)

. replace NUTRISTAT       =       3       i
> f      ID      ==      394     &       NU
> TRISTAT       ==      .
(0 real changes made)

. replace NUTRISTAT       =       3       i
> f      ID      ==      395     &       NU
> TRISTAT       ==      .
(0 real changes made)

. replace NUTRISTAT       =       0       i
> f      ID      ==      396     &       NU
> TRISTAT       ==      .
(0 real changes made)

. replace NUTRISTAT       =       0       i
> f      ID      ==      397     &       NU
> TRISTAT       ==      .
(0 real changes made)

. replace NUTRISTAT       =       0       i
> f      ID      ==      398     &       NU
> TRISTAT       ==      .
(0 real changes made)

. replace NUTRISTAT       =       0       i
> f      ID      ==      400     &       NU
> TRISTAT       ==      .
(0 real changes made)

. replace NUTRISTAT       =       0       i
> f      ID      ==      387     &       NU
> TRISTAT       ==      .
(0 real changes made)

. **replace       NUTRISTAT       =        
>        if      ID      ==      401     & 
>       NUTRISTAT       ==      .
. replace NUTRISTAT       =       3       i
> f      ID      ==      402     &       NU
> TRISTAT       ==      .
(0 real changes made)

. replace NUTRISTAT       =       1       i
> f      ID      ==      403     &       NU
> TRISTAT       ==      .
(0 real changes made)

. replace NUTRISTAT       =       0       i
> f      ID      ==      404     &       NU
> TRISTAT       ==      .
(0 real changes made)

. replace NUTRISTAT       =       0       i
> f      ID      ==      405     &       NU
> TRISTAT       ==      .
(0 real changes made)

. replace NUTRISTAT       =       0       i
> f      ID      ==      410     &       NU
> TRISTAT       ==      .
(0 real changes made)

. replace NUTRISTAT       =       0       i
> f      ID      ==      412     &       NU
> TRISTAT       ==      .
(0 real changes made)

. replace NUTRISTAT       =       0       i
> f      ID      ==      418     &       NU
> TRISTAT       ==      .
(0 real changes made)

. replace NUTRISTAT       =       1       i
> f      ID      ==      419     &       NU
> TRISTAT       ==      .
(0 real changes made)

. replace NUTRISTAT       =       3       i
> f      ID      ==      420     &       NU
> TRISTAT       ==      .
(0 real changes made)

. replace NUTRISTAT       =       1       i
> f      ID      ==      421     &       NU
> TRISTAT       ==      .
(0 real changes made)

. replace NUTRISTAT       =       1       i
> f      ID      ==      422     &       NU
> TRISTAT       ==      .
(0 real changes made)

. replace NUTRISTAT       =       1       i
> f      ID      ==      423     &       NU
> TRISTAT       ==      .
(0 real changes made)

. replace NUTRISTAT       =       2       i
> f      ID      ==      424     &       NU
> TRISTAT       ==      .
(0 real changes made)

. replace NUTRISTAT       =       0       i
> f      ID      ==      425     &       NU
> TRISTAT       ==      .
(0 real changes made)

. replace NUTRISTAT       =       0       i
> f      ID      ==      426     &       NU
> TRISTAT       ==      .
(0 real changes made)

. replace NUTRISTAT       =       1       i
> f      ID      ==      427     &       NU
> TRISTAT       ==      .
(0 real changes made)

. replace NUTRISTAT       =       1       i
> f      ID      ==      428     &       NU
> TRISTAT       ==      .
(0 real changes made)

. replace NUTRISTAT       =       0       i
> f      ID      ==      429     &       NU
> TRISTAT       ==      .
(0 real changes made)

. replace NUTRISTAT       =       1       i
> f      ID      ==      430     &       NU
> TRISTAT       ==      .
(0 real changes made)

. replace NUTRISTAT       =       1       i
> f      ID      ==      432     &       NU
> TRISTAT       ==      .
(0 real changes made)

. replace NUTRISTAT       =       3       i
> f      ID      ==      433     &       NU
> TRISTAT       ==      .
(0 real changes made)

. replace NUTRISTAT       =       3       i
> f      ID      ==      431     &       NU
> TRISTAT       ==      .
(0 real changes made)

. replace NUTRISTAT       =       2       i
> f      ID      ==      434     &       NU
> TRISTAT       ==      .
(0 real changes made)

. replace NUTRISTAT       =       0       i
> f      ID      ==      435     &       NU
> TRISTAT       ==      .
(0 real changes made)

. replace NUTRISTAT       =       0       i
> f      ID      ==      436     &       NU
> TRISTAT       ==      .
(0 real changes made)

. replace NUTRISTAT       =       0       i
> f      ID      ==      437     &       NU
> TRISTAT       ==      .
(0 real changes made)

. replace NUTRISTAT       =       2       i
> f      ID      ==      438     &       NU
> TRISTAT       ==      .
(0 real changes made)

. replace NUTRISTAT       =       0       i
> f      ID      ==      439     &       NU
> TRISTAT       ==      .
(0 real changes made)

. **replace       NUTRISTAT       =       .
>        if      ID      ==      440     & 
>       NUTRISTAT       ==      .
. 
. 
. ////Inclusion Criteria
> ***Age
. tab q1_InclusionCriteria_Age,m

q1_Inclusio |
nCriteria_A |
         ge |      Freq.     Percent       
>  Cum.
------------+------------------------------
> -----
          1 |        437      100.00      1
> 00.00
------------+------------------------------
> -----
      Total |        437      100.00

. ***Body Temperature
. tab q2_InclusionCriteria_Temperatur,m

q2_Inclusio |
nCriteria_T |
  emperatur |      Freq.     Percent       
>  Cum.
------------+------------------------------
> -----
          1 |        437      100.00      1
> 00.00
------------+------------------------------
> -----
      Total |        437      100.00

. 
. ////Exclusion Criteria
> ***Signs
. tab q1ExclusionCriteria_Signs,m

q1Exclusion |
Criteria_Si |
        gns |      Freq.     Percent       
>  Cum.
------------+------------------------------
> -----
          0 |        436       99.77       
> 99.77
          1 |          1        0.23      1
> 00.00
------------+------------------------------
> -----
      Total |        437      100.00

. ***Chronic Disease
. tab q2_ExclusionCirteria_Chronicdi,m

q2_Exclusio |
nCirteria_C |
   hronicdi |      Freq.     Percent       
>  Cum.
------------+------------------------------
> -----
          0 |        436       99.77       
> 99.77
          1 |          1        0.23      1
> 00.00
------------+------------------------------
> -----
      Total |        437      100.00

. ***Not Eligible for study participants
. tab q3_ExclusionCriteria_NotEligib,m

q3_Exclusio |
nCriteria_N |
   otEligib |      Freq.     Percent       
>  Cum.
------------+------------------------------
> -----
          0 |        434       99.31       
> 99.31
          . |          3        0.69      1
> 00.00
------------+------------------------------
> -----
      Total |        437      100.00

. ***Eligible for study participants
. tab q4_Eligible,m

q4_Eligible |      Freq.     Percent       
>  Cum.
------------+------------------------------
> -----
          1 |        436       99.77       
> 99.77
          . |          1        0.23      1
> 00.00
------------+------------------------------
> -----
      Total |        437      100.00

. 
. ////Eligible participants
> ****Drop the participants not eligible fo
> r study
. drop if q4_Eligible==.
(1 observation deleted)

. ***Number of study participants
. count
  436

. 
. ///////Table XX: Background/Socio-demogra
> phic Characteristics of the study partici
> pants
> ///Study Sites
> tab sites,m

      sites |      Freq.     Percent       
>  Cum.
------------+------------------------------
> -----
        BMC |         94       21.56       
> 21.56
   BUZURUGA |         86       19.72       
> 41.28
  NYAMAGANA |         85       19.50       
> 60.78
  SEKOUTORE |         70       16.06       
> 76.83
  SENGEREMA |        101       23.17      1
> 00.00
------------+------------------------------
> -----
      Total |        436      100.00

. encode sites,gen(sites1)

. tab sites1,m

      sites |      Freq.     Percent       
>  Cum.
------------+------------------------------
> -----
        BMC |         94       21.56       
> 21.56
   BUZURUGA |         86       19.72       
> 41.28
  NYAMAGANA |         85       19.50       
> 60.78
  SEKOUTORE |         70       16.06       
> 76.83
  SENGEREMA |        101       23.17      1
> 00.00
------------+------------------------------
> -----
      Total |        436      100.00

. tab sites1,nol m

      sites |      Freq.     Percent       
>  Cum.
------------+------------------------------
> -----
          1 |         94       21.56       
> 21.56
          2 |         86       19.72       
> 41.28
          3 |         85       19.50       
> 60.78
          4 |         70       16.06       
> 76.83
          5 |        101       23.17      1
> 00.00
------------+------------------------------
> -----
      Total |        436      100.00

. 
. ///IPD_OPD
> gen IPD_OPD=1

. tostring IPD_OPD,replace
IPD_OPD was float now str1

. replace IPD_OPD="0" if q3==""
(357 real changes made)

. tab IPD_OPD,m

    IPD_OPD |      Freq.     Percent       
>  Cum.
------------+------------------------------
> -----
          0 |        357       81.88       
> 81.88
          1 |         79       18.12      1
> 00.00
------------+------------------------------
> -----
      Total |        436      100.00

. destring IPD_OPD,replace
IPD_OPD: all characters numeric; replaced a
> s byte

. lab def IPD_OPD 0 "OPD" 1 "IPD"

. lab val IPD_OPD IPD_OPD

. tab IPD_OPD,m

    IPD_OPD |      Freq.     Percent       
>  Cum.
------------+------------------------------
> -----
        OPD |        357       81.88       
> 81.88
        IPD |         79       18.12      1
> 00.00
------------+------------------------------
> -----
      Total |        436      100.00

. 
. ///sex
> tab SEX,m

        SEX |      Freq.     Percent       
>  Cum.
------------+------------------------------
> -----
          0 |        245       56.19       
> 56.19
          1 |        191       43.81      1
> 00.00
------------+------------------------------
> -----
      Total |        436      100.00

. gen Sex_Baraka=SEX

. recode Sex_Baraka 0=1 1=2
(Sex_Baraka: 436 changes made)

. lab def Sex_Baraka 1 "male" 2 "female"

. lab val Sex_Baraka Sex_Baraka

. tab Sex_Baraka,m

 Sex_Baraka |      Freq.     Percent       
>  Cum.
------------+------------------------------
> -----
       male |        245       56.19       
> 56.19
     female |        191       43.81      1
> 00.00
------------+------------------------------
> -----
      Total |        436      100.00

. 
. ///Age group <=4 and >4 years
> replace Age_10YRS=5 if ID==63
(1 real change made)

. sum Age_10YRS,det

                          Age_10YRS
-------------------------------------------
> ------------------
      Percentiles      Smallest
 1%            0              0
 5%            1              0
10%            1              0       Obs  
>                436
25%            1              0       Sum o
> f Wgt.         436

50%            1                      Mean 
>           1.933486
                        Largest       Std. 
> Dev.       1.73077
75%            2             10
90%            4             11       Varia
> nce       2.995566
95%            5             11       Skewn
> ess       2.699457
99%           10             11       Kurto
> sis       11.75723

. sum Age_10MON,det

                          Age_10MON
-------------------------------------------
> ------------------
      Percentiles      Smallest
 1%            0              0
 5%            0              0
10%            0              0       Obs  
>                430
25%            0              0       Sum o
> f Wgt.         430

50%            0                      Mean 
>            2.54186
                        Largest       Std. 
> Dev.      3.372986
75%            5             11
90%            8             11       Varia
> nce       11.37703
95%           10             11       Skewn
> ess       1.097607
99%           11             11       Kurto
> sis       2.930444

. gen AgeCat=Age_10YRS

. recode AgeCat min/4=1 5/max=2
(AgeCat: 188 changes made)

. lab def AgeCat 1 "<=4" 2 ">4"

. lab val AgeCat AgeCat

. tab AgeCat,m

     AgeCat |      Freq.     Percent       
>  Cum.
------------+------------------------------
> -----
        <=4 |        407       93.35       
> 93.35
         >4 |         29        6.65      1
> 00.00
------------+------------------------------
> -----
      Total |        436      100.00

. 
. ///Age group 1-5 and 6-12 years
> sum Age_10YRS

    Variable |        Obs        Mean    St
> d. Dev.       Min        Max
-------------+-----------------------------
> ----------------------------
   Age_10YRS |        436    1.933486     1
> .73077          0         11

. sum Age_10YRS,d

                          Age_10YRS
-------------------------------------------
> ------------------
      Percentiles      Smallest
 1%            0              0
 5%            1              0
10%            1              0       Obs  
>                436
25%            1              0       Sum o
> f Wgt.         436

50%            1                      Mean 
>           1.933486
                        Largest       Std. 
> Dev.       1.73077
75%            2             10
90%            4             11       Varia
> nce       2.995566
95%            5             11       Skewn
> ess       2.699457
99%           10             11       Kurto
> sis       11.75723

. gen AgeCat1=Age_10YRS

. recode AgeCat1 min/5=1 6/max=2
(AgeCat1: 188 changes made)

. lab def AgeCat1 1 "1-5" 2 "6-11"

. lab val AgeCat1 AgeCat1

. tab AgeCat1,m

    AgeCat1 |      Freq.     Percent       
>  Cum.
------------+------------------------------
> -----
        1-5 |        415       95.18       
> 95.18
       6-11 |         21        4.82      1
> 00.00
------------+------------------------------
> -----
      Total |        436      100.00

. 
. ///Education Level
> tab EDUCATIONLEVEL,m

EDUCATIONLE |
        VEL |      Freq.     Percent       
>  Cum.
------------+------------------------------
> -----
          0 |         16        3.67       
>  3.67
          1 |        256       58.72       
> 62.39
          2 |        130       29.82       
> 92.20
          3 |         32        7.34       
> 99.54
          . |          2        0.46      1
> 00.00
------------+------------------------------
> -----
      Total |        436      100.00

. gen Education_Baraka=EDUCATIONLEVEL
(2 missing values generated)

. lab def Education_Baraka 0 "None" 1 "Prim
> ary" 2 " Secondary" 3 "University" 4 "Oth
> ers"

. lab val Education_Baraka Education_Baraka

. tab Education_Baraka,m

Education_B |
      araka |      Freq.     Percent       
>  Cum.
------------+------------------------------
> -----
       None |         16        3.67       
>  3.67
    Primary |        256       58.72       
> 62.39
  Secondary |        130       29.82       
> 92.20
 University |         32        7.34       
> 99.54
          . |          2        0.46      1
> 00.00
------------+------------------------------
> -----
      Total |        436      100.00

. 
. ///Marital Status
> tab MERITALSTATUS,m

MERITALSTAT |
         US |      Freq.     Percent       
>  Cum.
------------+------------------------------
> -----
          0 |        370       84.86       
> 84.86
          1 |         22        5.05       
> 89.91
          2 |         10        2.29       
> 92.20
          3 |          2        0.46       
> 92.66
          4 |         12        2.75       
> 95.41
          5 |         19        4.36       
> 99.77
          . |          1        0.23      1
> 00.00
------------+------------------------------
> -----
      Total |        436      100.00

. gen MaritalStatus_Baraka=MERITALSTATUS
(1 missing value generated)

. lab def MaritalStatus_Baraka 0 "Monogamy"
>  1 "Polygamy" 2 "Cohabiting" 3 "Widowed" 
> 4 "Separate" 5 " Single"

. lab val MaritalStatus_Baraka MaritalStatu
> s_Baraka

. tab MaritalStatus_Baraka,m

MaritalStat |
  us_Baraka |      Freq.     Percent       
>  Cum.
------------+------------------------------
> -----
   Monogamy |        370       84.86       
> 84.86
   Polygamy |         22        5.05       
> 89.91
 Cohabiting |         10        2.29       
> 92.20
    Widowed |          2        0.46       
> 92.66
   Separate |         12        2.75       
> 95.41
     Single |         19        4.36       
> 99.77
          . |          1        0.23      1
> 00.00
------------+------------------------------
> -----
      Total |        436      100.00

. 
. ///Employment
> tab EMPYMENT,m

   EMPYMENT |      Freq.     Percent       
>  Cum.
------------+------------------------------
> -----
          0 |         21        4.82       
>  4.82
          1 |          9        2.06       
>  6.88
          3 |        144       33.03       
> 39.91
          4 |          4        0.92       
> 40.83
          5 |        257       58.94       
> 99.77
          . |          1        0.23      1
> 00.00
------------+------------------------------
> -----
      Total |        436      100.00

. gen Employment_Baraka=EMPYMENT
(1 missing value generated)

. lab def Employment_Baraka 0 "Governmen" 1
>  "Non-government" 3 "Self" 4 "Student" 5 
> "No employment"

. lab val Employment_Baraka Employment_Bara
> ka

. tab Employment_Baraka,m

Employment_Bar |
           aka |      Freq.     Percent    
>     Cum.
---------------+---------------------------
> --------
     Governmen |         21        4.82    
>     4.82
Non-government |          9        2.06    
>     6.88
          Self |        144       33.03    
>    39.91
       Student |          4        0.92    
>    40.83
 No employment |        257       58.94    
>    99.77
             . |          1        0.23    
>   100.00
---------------+---------------------------
> --------
         Total |        436      100.00

. 
. ///Ethnic 
> tab ETHINIC,m

    ETHINIC |      Freq.     Percent       
>  Cum.
------------+------------------------------
> -----
          0 |        435       99.77       
> 99.77
          . |          1        0.23      1
> 00.00
------------+------------------------------
> -----
      Total |        436      100.00

. gen Ethnic_Baraka=ETHINIC
(1 missing value generated)

. lab  def Ethnic_Baraka 0 "Africa" 1 "Asia
> n" 3 "Others"

. lab val Ethnic_Baraka Ethnic_Baraka

. tab Ethnic_Baraka,m

Ethnic_Bara |
         ka |      Freq.     Percent       
>  Cum.
------------+------------------------------
> -----
     Africa |        435       99.77       
> 99.77
          . |          1        0.23      1
> 00.00
------------+------------------------------
> -----
      Total |        436      100.00

. 
. ///Region
> tab REGION,m

     REGION |      Freq.     Percent       
>  Cum.
------------+------------------------------
> -----
          0 |        411       94.27       
> 94.27
          1 |          8        1.83       
> 96.10
          2 |          3        0.69       
> 96.79
          3 |          3        0.69       
> 97.48
          4 |          9        2.06       
> 99.54
          . |          2        0.46      1
> 00.00
------------+------------------------------
> -----
      Total |        436      100.00

. gen Region_Baraka=REGION
(2 missing values generated)

. lab def Region_Baraka 0 "Mwanza" 1 " Mara
> " 2 " Kagera" 3 "Shinyanga" 4 "Others"

. lab val Region_Baraka Region_Baraka

. tab Region_Baraka,m

Region_Bara |
         ka |      Freq.     Percent       
>  Cum.
------------+------------------------------
> -----
     Mwanza |        411       94.27       
> 94.27
       Mara |          8        1.83       
> 96.10
     Kagera |          3        0.69       
> 96.79
  Shinyanga |          3        0.69       
> 97.48
     Others |          9        2.06       
> 99.54
          . |          2        0.46      1
> 00.00
------------+------------------------------
> -----
      Total |        436      100.00

. 
. ///Travelling Frequency
> tab TRAVELING,m

  TRAVELING |      Freq.     Percent       
>  Cum.
------------+------------------------------
> -----
          0 |        427       97.94       
> 97.94
          1 |          9        2.06      1
> 00.00
------------+------------------------------
> -----
      Total |        436      100.00

. gen Travelling_Baraka=TRAVELING

. lab def Travelling_Baraka 0 "No" 1 "Yes"

. lab val Travelling_Baraka Travelling_Bara
> ka

. tab Travelling_Baraka,m

Travelling_ |
     Baraka |      Freq.     Percent       
>  Cum.
------------+------------------------------
> -----
         No |        427       97.94       
> 97.94
        Yes |          9        2.06      1
> 00.00
------------+------------------------------
> -----
      Total |        436      100.00

. 
. ///Vaccination Status
> tab VACCINATION,m

VACCINATION |      Freq.     Percent       
>  Cum.
------------+------------------------------
> -----
          0 |         10        2.29       
>  2.29
          1 |        426       97.71      1
> 00.00
------------+------------------------------
> -----
      Total |        436      100.00

. gen Vaccination_Baraka=VACCINATION

. lab def Vaccination_Baraka 0 "No" 1 " Yes
> "

. lab val Vaccination_Baraka Vaccination_Ba
> raka

. tab Vaccination_Baraka,m

Vaccination |
    _Baraka |      Freq.     Percent       
>  Cum.
------------+------------------------------
> -----
         No |         10        2.29       
>  2.29
        Yes |        426       97.71      1
> 00.00
------------+------------------------------
> -----
      Total |        436      100.00

. 
. ///Blood Transfunsion Status
> tab BLOODTRANSFUSION,m

BLOODTRANSF |
      USION |      Freq.     Percent       
>  Cum.
------------+------------------------------
> -----
          0 |        415       95.18       
> 95.18
          1 |         21        4.82      1
> 00.00
------------+------------------------------
> -----
      Total |        436      100.00

. gen BloodTransfusion_Baraka=BLOODTRANSFUS
> ION

. lab def BloodTransfusion_Baraka 0 "No" 1 
> "Yes"

. lab val BloodTransfusion_Baraka BloodTran
> sfusion_Baraka

. tab BloodTransfusion_Baraka,m

BloodTransf |
usion_Barak |
          a |      Freq.     Percent       
>  Cum.
------------+------------------------------
> -----
         No |        415       95.18       
> 95.18
        Yes |         21        4.82      1
> 00.00
------------+------------------------------
> -----
      Total |        436      100.00

. 
. ///Presence of Trees and Bushes
> tab HOMESURROUNDINGD,m

HOMESURROUN |
      DINGD |      Freq.     Percent       
>  Cum.
------------+------------------------------
> -----
          0 |        172       39.45       
> 39.45
          1 |        264       60.55      1
> 00.00
------------+------------------------------
> -----
      Total |        436      100.00

. gen TreeBushea_Baraka=HOMESURROUNDINGD

. lab def TreeBushea_Baraka 0 "No" 1 "Yes"

. lab val TreeBushea_Baraka TreeBushea_Bara
> ka

. tab TreeBushea_Baraka,m

TreeBushea_ |
     Baraka |      Freq.     Percent       
>  Cum.
------------+------------------------------
> -----
         No |        172       39.45       
> 39.45
        Yes |        264       60.55      1
> 00.00
------------+------------------------------
> -----
      Total |        436      100.00

. 
. ///Stagnant Water
> tab STAGNANTWATER,m

STAGNANTWAT |
         ER |      Freq.     Percent       
>  Cum.
------------+------------------------------
> -----
          0 |        244       55.96       
> 55.96
          1 |        192       44.04      1
> 00.00
------------+------------------------------
> -----
      Total |        436      100.00

. gen Stagnantwater_Baraka=STAGNANTWATER

. lab def Stagnantwater_Baraka 0 "No" 1 "Ye
> s"

. lab val Stagnantwater_Baraka Stagnantwate
> r_Baraka

. tab Stagnantwater_Baraka,m

Stagnantwat |
  er_Baraka |      Freq.     Percent       
>  Cum.
------------+------------------------------
> -----
         No |        244       55.96       
> 55.96
        Yes |        192       44.04      1
> 00.00
------------+------------------------------
> -----
      Total |        436      100.00

. 
. ///Use of Insecticides
> tab INSECTICIDES,m

INSECTICIDE |
          S |      Freq.     Percent       
>  Cum.
------------+------------------------------
> -----
          0 |        393       90.14       
> 90.14
          1 |         43        9.86      1
> 00.00
------------+------------------------------
> -----
      Total |        436      100.00

. gen Insectcides_Baraka=INSECTICIDES

. lab def Insectcides_Baraka 0 "No" 1 "Yes"

. lab val Insectcides_Baraka Insectcides_Ba
> raka

. tab Insectcides_Baraka,m

Insectcides |
    _Baraka |      Freq.     Percent       
>  Cum.
------------+------------------------------
> -----
         No |        393       90.14       
> 90.14
        Yes |         43        9.86      1
> 00.00
------------+------------------------------
> -----
      Total |        436      100.00

. 
. ///Availability of Mosquito Net
> tab MOSQUITONET,m

MOSQUITONET |      Freq.     Percent       
>  Cum.
------------+------------------------------
> -----
          0 |         19        4.36       
>  4.36
          1 |        417       95.64      1
> 00.00
------------+------------------------------
> -----
      Total |        436      100.00

. gen Mosquitoavailabe_Baraka=MOSQUITONET

. lab def Mosquitoavailabe_Baraka 0 "No" 1 
> "Yes"

. lab val Mosquitoavailabe_Baraka Mosquitoa
> vailabe_Baraka

. tab Mosquitoavailabe_Baraka,m

Mosquitoava |
ilabe_Barak |
          a |      Freq.     Percent       
>  Cum.
------------+------------------------------
> -----
         No |         19        4.36       
>  4.36
        Yes |        417       95.64      1
> 00.00
------------+------------------------------
> -----
      Total |        436      100.00

. 
. ///Use of Mosquito Net
> tab MOSQUITOUSE,m

MOSQUITOUSE |      Freq.     Percent       
>  Cum.
------------+------------------------------
> -----
          0 |         20        4.59       
>  4.59
          1 |        412       94.50       
> 99.08
          . |          4        0.92      1
> 00.00
------------+------------------------------
> -----
      Total |        436      100.00

. gen Mosquitouse_Baraka=MOSQUITOUSE
(4 missing values generated)

. lab def Mosquitouse_Baraka 0 "No" 1 "Yes"

. lab val Mosquitouse_Baraka Mosquitouse_Ba
> raka

. tab Mosquitouse_Baraka,m

Mosquitouse |
    _Baraka |      Freq.     Percent       
>  Cum.
------------+------------------------------
> -----
         No |         20        4.59       
>  4.59
        Yes |        412       94.50       
> 99.08
          . |          4        0.92      1
> 00.00
------------+------------------------------
> -----
      Total |        436      100.00

. tab Mosquitouse_Baraka if Mosquitoavailab
> e_Baraka==1,m

Mosquitouse |
    _Baraka |      Freq.     Percent       
>  Cum.
------------+------------------------------
> -----
         No |          3        0.72       
>  0.72
        Yes |        410       98.32       
> 99.04
          . |          4        0.96      1
> 00.00
------------+------------------------------
> -----
      Total |        417      100.00

. 
. ///Frequency of Use of Mosquito Net
> tab MOSQUTONETFREQUENCYUSE,m

MOSQUTONETFREQ |
      UENCYUSE |      Freq.     Percent    
>     Cum.
---------------+---------------------------
> --------
             0 |        417       95.64    
>    95.64
             1 |         10        2.29    
>    97.94
FOR SOME TIMES |          1        0.23    
>    98.17
          NONE |          6        1.38    
>    99.54
    SOME TIMES |          2        0.46    
>   100.00
---------------+---------------------------
> --------
         Total |        436      100.00

. gen Mosquitousefreq_Baraka=MOSQUTONETFREQ
> UENCYUSE

. replace Mosquitousefreq_Baraka="3" if Mos
> quitousefreq_Baraka=="FOR SOME TIMES" 
(1 real change made)

. replace Mosquitousefreq_Baraka="3" if Mos
> quitousefreq_Baraka=="SOME TIMES"
(2 real changes made)

. replace Mosquitousefreq_Baraka="4" if Mos
> quitousefreq_Baraka=="NONE"
(6 real changes made)

. destring Mosquitousefreq_Baraka,replace
Mosquitousefreq_Baraka: all characters nume
> ric; replaced as byte

. lab def Mosquitousefreq_Baraka 0 "Daily" 
> 1 "Three days per week" 2 "Seven days per
>  week" 3 "Others" 4 "None"

. lab val Mosquitousefreq_Baraka Mosquitous
> efreq_Baraka

. tab Mosquitousefreq_Baraka,m

Mosquitousefreq_Bar |
                aka |      Freq.     Percen
> t        Cum.
--------------------+----------------------
> -------------
              Daily |        417       95.6
> 4       95.64
Three days per week |         10        2.2
> 9       97.94
             Others |          3        0.6
> 9       98.62
               None |          6        1.3
> 8      100.00
--------------------+----------------------
> -------------
              Total |        436      100.0
> 0

. tab Mosquitousefreq_Baraka if Mosquitouse
> _Baraka==1,m

Mosquitousefreq_Bar |
                aka |      Freq.     Percen
> t        Cum.
--------------------+----------------------
> -------------
              Daily |        399       96.8
> 4       96.84
Three days per week |         10        2.4
> 3       99.27
             Others |          3        0.7
> 3      100.00
--------------------+----------------------
> -------------
              Total |        412      100.0
> 0

. 
. //////Table XX: Medical History Character
> istics of the study participants
> ///Bleedng Disorder
> tab HEMATOLOGY,m

 HEMATOLOGY |      Freq.     Percent       
>  Cum.
------------+------------------------------
> -----
          0 |        423       97.02       
> 97.02
          1 |         13        2.98      1
> 00.00
------------+------------------------------
> -----
      Total |        436      100.00

. gen BleedingDisorder_Baraka=HEMATOLOGY

. lab def BleedingDisorder_Baraka 0 "No " 1
>  "Yes"

. lab val BleedingDisorder_Baraka BleedingD
> isorder_Baraka

. tab BleedingDisorder_Baraka,m

BleedingDis |
order_Barak |
          a |      Freq.     Percent       
>  Cum.
------------+------------------------------
> -----
        No  |        423       97.02       
> 97.02
        Yes |         13        2.98      1
> 00.00
------------+------------------------------
> -----
      Total |        436      100.00

. 
. ///Treatment (Aspirin, Diclofenac, Ibupro
> phen)
> tab NSAID,m

      NSAID |      Freq.     Percent       
>  Cum.
------------+------------------------------
> -----
          0 |        421       96.56       
> 96.56
          1 |         15        3.44      1
> 00.00
------------+------------------------------
> -----
      Total |        436      100.00

. gen Treatment_Baraka=NSAID

. lab def Treatment_Baraka 0 "No" 1 "Yes"

. lab val Treatment_Baraka Treatment_Baraka

. tab Treatment_Baraka,m

Treatment_B |
      araka |      Freq.     Percent       
>  Cum.
------------+------------------------------
> -----
         No |        421       96.56       
> 96.56
        Yes |         15        3.44      1
> 00.00
------------+------------------------------
> -----
      Total |        436      100.00

. 
. ///Throat and Skin Infection
> tab THROSKIN,m

   THROSKIN |      Freq.     Percent       
>  Cum.
------------+------------------------------
> -----
          0 |        411       94.27       
> 94.27
          1 |         25        5.73      1
> 00.00
------------+------------------------------
> -----
      Total |        436      100.00

. gen Troatskin_Baraka=THROSKIN

. lab def Troatskin_Baraka 0 "No" 1 "Yes"

. lab val Troatskin_Baraka Troatskin_Baraka

. tab Troatskin_Baraka,m

Troatskin_B |
      araka |      Freq.     Percent       
>  Cum.
------------+------------------------------
> -----
         No |        411       94.27       
> 94.27
        Yes |         25        5.73      1
> 00.00
------------+------------------------------
> -----
      Total |        436      100.00

. 
. ///Sickcell
> tab SCDDX,m

      SCDDX |      Freq.     Percent       
>  Cum.
------------+------------------------------
> -----
          0 |        432       99.08       
> 99.08
          1 |          4        0.92      1
> 00.00
------------+------------------------------
> -----
      Total |        436      100.00

. gen Sickcell_Baraka=SCDDX

. lab def Sickcell_Baraka 0 "No" 1 "Yes"

. lab val Sickcell_Baraka Sickcell_Baraka

. tab Sickcell_Baraka,m

Sickcell_Ba |
       raka |      Freq.     Percent       
>  Cum.
------------+------------------------------
> -----
         No |        432       99.08       
> 99.08
        Yes |          4        0.92      1
> 00.00
------------+------------------------------
> -----
      Total |        436      100.00

. 
. ///Sickle Cell from family
> tab FHXSCD,m

     FHXSCD |      Freq.     Percent       
>  Cum.
------------+------------------------------
> -----
          0 |        424       97.25       
> 97.25
          1 |         12        2.75      1
> 00.00
------------+------------------------------
> -----
      Total |        436      100.00

. gen Sickcellfamily_Baraka=FHXSCD

. lab def Sickcellfamily_Baraka 0 "No" 1 "Y
> es"

. lab val Sickcellfamily_Baraka Sickcellfam
> ily_Baraka

. tab Sickcellfamily_Baraka,m

Sickcellfam |
 ily_Baraka |      Freq.     Percent       
>  Cum.
------------+------------------------------
> -----
         No |        424       97.25       
> 97.25
        Yes |         12        2.75      1
> 00.00
------------+------------------------------
> -----
      Total |        436      100.00

. 
. ///HIV Status
> tab HIVSTATUS,m

  HIVSTATUS |      Freq.     Percent       
>  Cum.
------------+------------------------------
> -----
          0 |         70       16.06       
> 16.06
          1 |          1        0.23       
> 16.28
          2 |        365       83.72      1
> 00.00
------------+------------------------------
> -----
      Total |        436      100.00

. gen HIVstatus_Baraka=HIVSTATUS

. lab def HIVstatus_Baraka 0 "No" 1 "Yes" 2
>  "Unknown"

. lab val HIVstatus_Baraka HIVstatus_Baraka

. tab HIVstatus_Baraka,m

HIVstatus_B |
      araka |      Freq.     Percent       
>  Cum.
------------+------------------------------
> -----
         No |         70       16.06       
> 16.06
        Yes |          1        0.23       
> 16.28
    Unknown |        365       83.72      1
> 00.00
------------+------------------------------
> -----
      Total |        436      100.00

. 
. ///Yellow Fever Vaccination status 
> tab VACCINATION,m

VACCINATION |      Freq.     Percent       
>  Cum.
------------+------------------------------
> -----
          0 |         10        2.29       
>  2.29
          1 |        426       97.71      1
> 00.00
------------+------------------------------
> -----
      Total |        436      100.00

. gen Vacination_Baraka=VACCINATION

. lab def Vacination_Baraka 0 "No" 1 "Yes"

. lab val Vacination_Baraka Vacination_Bara
> ka

. tab Vacination_Baraka,m

Vacination_ |
     Baraka |      Freq.     Percent       
>  Cum.
------------+------------------------------
> -----
         No |         10        2.29       
>  2.29
        Yes |        426       97.71      1
> 00.00
------------+------------------------------
> -----
      Total |        436      100.00

. 
. ///Table XX: Symptom of the study partici
> pants
> ///Admission Children Body Temperature (F
> ever)
> replace FEVER="38.7" if FEVER=="38..7"
(1 real change made)

. destring FEVER,replace
FEVER: all characters numeric; replaced as 
> double

. sum FEVER

    Variable |        Obs        Mean    St
> d. Dev.       Min        Max
-------------+-----------------------------
> ----------------------------
       FEVER |        436    38.81491    .5
> 683068         38         41

. sum FEVER,det

                            FEVER
-------------------------------------------
> ------------------
      Percentiles      Smallest
 1%           38             38
 5%           38             38
10%           38             38       Obs  
>                436
25%         38.3             38       Sum o
> f Wgt.         436

50%         38.8                      Mean 
>           38.81491
                        Largest       Std. 
> Dev.      .5683068
75%         39.1           40.2
90%         39.6           40.6       Varia
> nce       .3229726
95%         39.9           40.6       Skewn
> ess       .4962665
99%           40             41       Kurto
> sis       2.925655

. gen Fever_Baraka=FEVER

. recode Fever_Baraka min/37.0000=1 37.0001
> /max=2
(Fever_Baraka: 436 changes made)

. lab def Fever_Baraka 1 "<=37" 2 ">37"

. lab val Fever_Baraka Fever_Baraka

. tab Fever_Baraka,m

Fever_Barak |
          a |      Freq.     Percent       
>  Cum.
------------+------------------------------
> -----
        >37 |        436      100.00      1
> 00.00
------------+------------------------------
> -----
      Total |        436      100.00

. 
. ///Duration of Fever (Days)
> tab DURATIONOFFEVER,m

DURATIONOFF |
       EVER |      Freq.     Percent       
>  Cum.
------------+------------------------------
> -----
          0 |        361       82.80       
> 82.80
          1 |         75       17.20      1
> 00.00
------------+------------------------------
> -----
      Total |        436      100.00

. gen DurationFever_Baraka=DURATIONOFFEVER

. lab def DurationFever_Baraka 0 "1-3days" 
> 1 "3-7days" 2 ">7days"

. lab val DurationFever_Baraka DurationFeve
> r_Baraka

. tab DurationFever_Baraka,m

DurationFev |
  er_Baraka |      Freq.     Percent       
>  Cum.
------------+------------------------------
> -----
    1-3days |        361       82.80       
> 82.80
    3-7days |         75       17.20      1
> 00.00
------------+------------------------------
> -----
      Total |        436      100.00

. 
. ///Rash
> tab RASH,m

       RASH |      Freq.     Percent       
>  Cum.
------------+------------------------------
> -----
          0 |        411       94.27       
> 94.27
          1 |         25        5.73      1
> 00.00
------------+------------------------------
> -----
      Total |        436      100.00

. gen Rash_Baraka=RASH

. lab def Rash_Baraka 0 "No" 1 "Yes"

. lab val Rash_Baraka Rash_Baraka

. tab Rash_Baraka,m

Rash_Baraka |      Freq.     Percent       
>  Cum.
------------+------------------------------
> -----
         No |        411       94.27       
> 94.27
        Yes |         25        5.73      1
> 00.00
------------+------------------------------
> -----
      Total |        436      100.00

. 
. ///Diarrhea
> tab DIARRHEA,m

   DIARRHEA |      Freq.     Percent       
>  Cum.
------------+------------------------------
> -----
          0 |        313       71.79       
> 71.79
          1 |        123       28.21      1
> 00.00
------------+------------------------------
> -----
      Total |        436      100.00

. gen Diarrhea_Baraka=DIARRHEA

. lab def Diarrhea_Baraka 0 "No" 1 "Yes"

. lab val Diarrhea_Baraka Diarrhea_Baraka

. tab Diarrhea_Baraka,m

Diarrhea_Ba |
       raka |      Freq.     Percent       
>  Cum.
------------+------------------------------
> -----
         No |        313       71.79       
> 71.79
        Yes |        123       28.21      1
> 00.00
------------+------------------------------
> -----
      Total |        436      100.00

. 
. ///Vomiting
> tab VOMITING,m

   VOMITING |      Freq.     Percent       
>  Cum.
------------+------------------------------
> -----
          0 |        289       66.28       
> 66.28
          1 |        147       33.72      1
> 00.00
------------+------------------------------
> -----
      Total |        436      100.00

. gen Vomiting_Baraka=VOMITING

. lab def Vomiting_Baraka 0 "No" 1 "Yes"

. lab val Vomiting_Baraka Vomiting_Baraka

. tab Vomiting_Baraka,m

Vomiting_Ba |
       raka |      Freq.     Percent       
>  Cum.
------------+------------------------------
> -----
         No |        289       66.28       
> 66.28
        Yes |        147       33.72      1
> 00.00
------------+------------------------------
> -----
      Total |        436      100.00

. 
. ///Headache
> tab HEADACHE,m

   HEADACHE |      Freq.     Percent       
>  Cum.
------------+------------------------------
> -----
          0 |        403       92.43       
> 92.43
          1 |         33        7.57      1
> 00.00
------------+------------------------------
> -----
      Total |        436      100.00

. gen Headach_Baraka=HEADACHE

. lab def Headach_Baraka 0 "No" 1 "Yes"

. lab val Headach_Baraka Headach_Baraka

. tab Headach_Baraka,m

Headach_Bar |
        aka |      Freq.     Percent       
>  Cum.
------------+------------------------------
> -----
         No |        403       92.43       
> 92.43
        Yes |         33        7.57      1
> 00.00
------------+------------------------------
> -----
      Total |        436      100.00

. 
. ///Retroorbital Pain
> tab RETROORBITO,m

RETROORBITO |      Freq.     Percent       
>  Cum.
------------+------------------------------
> -----
          0 |        433       99.31       
> 99.31
          1 |          3        0.69      1
> 00.00
------------+------------------------------
> -----
      Total |        436      100.00

. gen Retroorbital_Baraka=RETROORBITO

. lab def Retroorbital_Baraka 0 "No" 1 "Yes
> "

. lab val Retroorbital_Baraka Retroorbital_
> Baraka

. tab Retroorbital_Baraka,m

Retroorbita |
   l_Baraka |      Freq.     Percent       
>  Cum.
------------+------------------------------
> -----
         No |        433       99.31       
> 99.31
        Yes |          3        0.69      1
> 00.00
------------+------------------------------
> -----
      Total |        436      100.00

. 
. ///Muscles Pain
> tab MUSCLE,m

     MUSCLE |      Freq.     Percent       
>  Cum.
------------+------------------------------
> -----
          0 |        423       97.02       
> 97.02
          1 |         13        2.98      1
> 00.00
------------+------------------------------
> -----
      Total |        436      100.00

. gen Muscle_Baraka=MUSCLE

. lab def Muscle_Baraka 0 "No" 1 "Yes"

. lab val Muscle_Baraka Muscle_Baraka

. tab Muscle_Baraka,m

Muscle_Bara |
         ka |      Freq.     Percent       
>  Cum.
------------+------------------------------
> -----
         No |        423       97.02       
> 97.02
        Yes |         13        2.98      1
> 00.00
------------+------------------------------
> -----
      Total |        436      100.00

. 
. ///Joint/Bone Pain
> tab JOINT,m

      JOINT |      Freq.     Percent       
>  Cum.
------------+------------------------------
> -----
          0 |        426       97.71       
> 97.71
          1 |          9        2.06       
> 99.77
          2 |          1        0.23      1
> 00.00
------------+------------------------------
> -----
      Total |        436      100.00

. gen Joint_Baraka=JOINT

. lab def Joint_Baraka 0 "No" 1 "Yes" 2 "Ye
> s-Lumbar"

. lab val Joint_Baraka Joint_Baraka

. tab Joint_Baraka,m

Joint_Barak |
          a |      Freq.     Percent       
>  Cum.
------------+------------------------------
> -----
         No |        426       97.71       
> 97.71
        Yes |          9        2.06       
> 99.77
 Yes-Lumbar |          1        0.23      1
> 00.00
------------+------------------------------
> -----
      Total |        436      100.00

. 
. ///Bleeding any site
> tab BLEEDING,m

   BLEEDING |      Freq.     Percent       
>  Cum.
------------+------------------------------
> -----
          0 |        435       99.77       
> 99.77
          1 |          1        0.23      1
> 00.00
------------+------------------------------
> -----
      Total |        436      100.00

. gen Bleeding_Baraka=BLEEDING

. lab def Bleeding_Baraka 0 "No" 1 "Yes"

. lab val Bleeding_Baraka Bleeding_Baraka

. tab Bleeding_Baraka,m

Bleeding_Ba |
       raka |      Freq.     Percent       
>  Cum.
------------+------------------------------
> -----
         No |        435       99.77       
> 99.77
        Yes |          1        0.23      1
> 00.00
------------+------------------------------
> -----
      Total |        436      100.00

. 
. 
. ///Table XX:Physical examination of the s
> tudy participants
> ///Pallor
> tab PALLOR,m

     PALLOR |      Freq.     Percent       
>  Cum.
------------+------------------------------
> -----
          0 |        384       88.07       
> 88.07
          1 |         50       11.47       
> 99.54
          2 |          2        0.46      1
> 00.00
------------+------------------------------
> -----
      Total |        436      100.00

. gen Pillor_Baraka=PALLOR

. lab def Pillor_Baraka 0 "No" 1 "Mild/Mode
> rate" 2 "Severe"

. lab val Pillor_Baraka Pillor_Baraka

. tab Pillor_Baraka,m

Pillor_Baraka |      Freq.     Percent     
>    Cum.
--------------+----------------------------
> -------
           No |        384       88.07     
>   88.07
Mild/Moderate |         50       11.47     
>   99.54
       Severe |          2        0.46     
>  100.00
--------------+----------------------------
> -------
        Total |        436      100.00

. 
. ///Dehydration
> tab DEHYD,m

      DEHYD |      Freq.     Percent       
>  Cum.
------------+------------------------------
> -----
          0 |        322       73.85       
> 73.85
          1 |        114       26.15      1
> 00.00
------------+------------------------------
> -----
      Total |        436      100.00

. gen Dehydration_Baraka=DEHYD

. lab def Dehydration_Baraka 0 "No" 1 "Yes"

. lab val Dehydration_Baraka Dehydration_Ba
> raka

. tab Dehydration_Baraka,m

Dehydration |
    _Baraka |      Freq.     Percent       
>  Cum.
------------+------------------------------
> -----
         No |        322       73.85       
> 73.85
        Yes |        114       26.15      1
> 00.00
------------+------------------------------
> -----
      Total |        436      100.00

. 
. ///Nutritional Status-Note for discussion
>  Dr Neema and Baraka about the Re-calcula
> tion stunting(Height for ag) and Wasting 
> (Weight for age)
> tab NUTRISTAT,m

  NUTRISTAT |      Freq.     Percent       
>  Cum.
------------+------------------------------
> -----
          0 |        367       84.17       
> 84.17
          1 |         44       10.09       
> 94.27
          2 |         18        4.13       
> 98.39
          3 |          7        1.61      1
> 00.00
------------+------------------------------
> -----
      Total |        436      100.00

. gen NutritionStatus_Baraka=NUTRISTAT

. lab def NutritionStatus_Baraka 0 "No" 1 "
> Mild" 2 "Moderate" 3 "Severe"

. lab val NutritionStatus_Baraka NutritionS
> tatus_Baraka

. tab NutritionStatus_Baraka,m

NutritionSt |
atus_Baraka |      Freq.     Percent       
>  Cum.
------------+------------------------------
> -----
         No |        367       84.17       
> 84.17
       Mild |         44       10.09       
> 94.27
   Moderate |         18        4.13       
> 98.39
     Severe |          7        1.61      1
> 00.00
------------+------------------------------
> -----
      Total |        436      100.00

. 
. 
. ////Wasting-Weight-for-age
> egen zwawho_Baraka=zanthro(WEIGHT,wa,WHO)
> ,xvar(Age_10YRS)gender(Sex_Baraka) gencod
> e(male=1,female=2) ageunit(year)
(Z values generated for 413 cases) 
(gender was assumed to be coded male=1, fem
> ale=2)
(age was assumed to be in years)
(Z values can be missing because xvar is no
> npositive or otherwise
 out of range for the chart code, the gende
> r variable is missing,
 or the Z value has an absolute value >=5)
(23 missing values generated)

. sum zwawho_Baraka

    Variable |        Obs        Mean    St
> d. Dev.       Min        Max
-------------+-----------------------------
> ----------------------------
zwawho_Bar~a |        413    .2233929    1.
> 321295  -3.737316   3.541202

. sum zwawho_Baraka,det

                        zwawho_Baraka
-------------------------------------------
> ------------------
      Percentiles      Smallest
 1%    -3.569409      -3.737316
 5%    -2.158029      -3.721643
10%    -1.483134      -3.707691       Obs  
>                413
25%     -.501937      -3.668915       Sum o
> f Wgt.         413

50%      .305405                      Mean 
>           .2233929
                        Largest       Std. 
> Dev.      1.321295
75%     1.105667       3.349224
90%     1.855108       3.429577       Varia
> nce       1.745819
95%     2.322464       3.434839       Skewn
> ess      -.3259692
99%     3.105836       3.541202       Kurto
> sis       3.348762

. 
. ///Wasting in norminal category-more than
>  two categories
> gen Wasting_Baraka2=zwawho_Baraka
(23 missing values generated)

. recode Wasting_Baraka2  min/-3=1 -2.99999
> 99/-2.00=2 -1.999999/1.999999=3 2/max=4
(Wasting_Baraka2: 413 changes made)

. label define Wasting_Baraka2 1 "Severely"
>  2 "Moderately" 3 "Mild" 4 "Normal"

. label value Wasting_Baraka2 Wasting_Barak
> a2

. tab Wasting_Baraka2,m

Wasting_Bar |
       aka2 |      Freq.     Percent       
>  Cum.
------------+------------------------------
> -----
   Severely |          7        1.61       
>  1.61
 Moderately |         16        3.67       
>  5.28
       Mild |        356       81.65       
> 86.93
     Normal |         34        7.80       
> 94.72
          . |         23        5.28      1
> 00.00
------------+------------------------------
> -----
      Total |        436      100.00

. 
. ///Wasting in binary category-Only two ca
> tegories
> gen Wasting_Baraka1=zwawho_Baraka
(23 missing values generated)

. recode Wasting_Baraka1  min/1.999999=0 2/
> max=1
(Wasting_Baraka1: 413 changes made)

. label define Wasting_Baraka1 0 "Wasted" 1
>  "Normal" 

. label value Wasting_Baraka1 Wasting_Barak
> a1

. tab Wasting_Baraka1,m

Wasting_Bar |
       aka1 |      Freq.     Percent       
>  Cum.
------------+------------------------------
> -----
     Wasted |        379       86.93       
> 86.93
     Normal |         34        7.80       
> 94.72
          . |         23        5.28      1
> 00.00
------------+------------------------------
> -----
      Total |        436      100.00

. 
. 
. ///Limb or Eyelid Oedema
> tab EDEMA,m

      EDEMA |      Freq.     Percent       
>  Cum.
------------+------------------------------
> -----
          0 |        429       98.39       
> 98.39
          1 |          7        1.61      1
> 00.00
------------+------------------------------
> -----
      Total |        436      100.00

. gen LimbEyelid_Baraka=EDEMA

. lab def LimbEyelid_Baraka 0 "No" 1 "Yes"

. lab val LimbEyelid_Baraka LimbEyelid_Bara
> ka

. tab LimbEyelid_Baraka,m

LimbEyelid_ |
     Baraka |      Freq.     Percent       
>  Cum.
------------+------------------------------
> -----
         No |        429       98.39       
> 98.39
        Yes |          7        1.61      1
> 00.00
------------+------------------------------
> -----
      Total |        436      100.00

. 
. ///Hepato or Splenomegly
> tab HEPSLEN,m

    HEPSLEN |      Freq.     Percent       
>  Cum.
------------+------------------------------
> -----
          0 |        423       97.02       
> 97.02
          1 |         12        2.75       
> 99.77
          . |          1        0.23      1
> 00.00
------------+------------------------------
> -----
      Total |        436      100.00

. gen Hepto_Baraka=HEPSLEN
(1 missing value generated)

. lab def Hepto_Baraka 0 "No" 1 "Yes"

. lab val Hepto_Baraka Hepto_Baraka

. tab Hepto_Baraka,m

Hepto_Barak |
          a |      Freq.     Percent       
>  Cum.
------------+------------------------------
> -----
         No |        423       97.02       
> 97.02
        Yes |         12        2.75       
> 99.77
          . |          1        0.23      1
> 00.00
------------+------------------------------
> -----
      Total |        436      100.00

. 
. ///Pneumonia
> tab PNEUM,m

      PNEUM |      Freq.     Percent       
>  Cum.
------------+------------------------------
> -----
          0 |        377       86.47       
> 86.47
          1 |         59       13.53      1
> 00.00
------------+------------------------------
> -----
      Total |        436      100.00

. gen Pneumonia_Baraka=PNEUM

. lab def Pneumonia_Baraka 0 "No" 1 "Yes"

. lab val Pneumonia_Baraka Pneumonia_Baraka

. tab Pneumonia_Baraka,m

Pneumonia_B |
      araka |      Freq.     Percent       
>  Cum.
------------+------------------------------
> -----
         No |        377       86.47       
> 86.47
        Yes |         59       13.53      1
> 00.00
------------+------------------------------
> -----
      Total |        436      100.00

. 
. ///Urinary tract Infection
> tab URINARYTRANTINF,m

URINARYTRAN |
       TINF |      Freq.     Percent       
>  Cum.
------------+------------------------------
> -----
          0 |        404       92.66       
> 92.66
          1 |         32        7.34      1
> 00.00
------------+------------------------------
> -----
      Total |        436      100.00

. gen UTI_Baraka=URINARYTRANTINF

. lab def UTI_Baraka 0 "No" 1 "Yes"

. lab val UTI_Baraka UTI_Baraka

. tab UTI_Baraka,m

 UTI_Baraka |      Freq.     Percent       
>  Cum.
------------+------------------------------
> -----
         No |        404       92.66       
> 92.66
        Yes |         32        7.34      1
> 00.00
------------+------------------------------
> -----
      Total |        436      100.00

. 
. ///Meningitis or Encephalitis
> tab MENENCE,m

    MENENCE |      Freq.     Percent       
>  Cum.
------------+------------------------------
> -----
          0 |        426       97.71       
> 97.71
          1 |         10        2.29      1
> 00.00
------------+------------------------------
> -----
      Total |        436      100.00

. gen Meningitis_Baraka=MENENCE

. lab def Meningitis_Baraka 0 "No" 1 "Yes"

. lab val Meningitis_Baraka Meningitis_Bara
> ka

. tab Meningitis_Baraka,m

Meningitis_ |
     Baraka |      Freq.     Percent       
>  Cum.
------------+------------------------------
> -----
         No |        426       97.71       
> 97.71
        Yes |         10        2.29      1
> 00.00
------------+------------------------------
> -----
      Total |        436      100.00

.  
. 
. 
. //Figure XX (Pie Chart): The prevalence o
> f dengue virus infection among children p
> resenting with fever at some of health fa
> cilities in Mwanza region.
. ****Rapid Test
. tab DENGUERAPIDTESTIgGorIgM,m

DENGUERAPID |
  TEST (IgG |
    or IgM) |      Freq.     Percent       
>  Cum.
------------+------------------------------
> -----
          0 |        402       92.20       
> 92.20
        IgG |         29        6.65       
> 98.85
        IgM |          5        1.15      1
> 00.00
------------+------------------------------
> -----
      Total |        436      100.00

. gen DengueRapidTest_Baraka=DENGUERAPIDTES
> TIgGorIgM

. replace DengueRapidTest_Baraka="1" if Den
> gueRapidTest_Baraka=="IgG"
(29 real changes made)

. replace DengueRapidTest_Baraka="1" if Den
> gueRapidTest_Baraka=="IgM"
(5 real changes made)

. destring DengueRapidTest_Baraka,replace
DengueRapidTest_Baraka: all characters nume
> ric; replaced as byte

. lab def DengueRapidTest_Baraka 0 "Negativ
> e" 1 "Positive"

. lab val DengueRapidTest_Baraka DengueRapi
> dTest_Baraka

. tab DengueRapidTest_Baraka,m

DengueRapid |
Test_Baraka |      Freq.     Percent       
>  Cum.
------------+------------------------------
> -----
   Negative |        402       92.20       
> 92.20
   Positive |         34        7.80      1
> 00.00
------------+------------------------------
> -----
      Total |        436      100.00

. 
. ****PCR Test
. tab DENGUERAPIDTESTIgGorIgM,m

DENGUERAPID |
  TEST (IgG |
    or IgM) |      Freq.     Percent       
>  Cum.
------------+------------------------------
> -----
          0 |        402       92.20       
> 92.20
        IgG |         29        6.65       
> 98.85
        IgM |          5        1.15      1
> 00.00
------------+------------------------------
> -----
      Total |        436      100.00

. 
. 
. ///Figure XX (Pie Chart): The prevalence 
> of Malaria infection among children prese
> nting with fever at some of health facili
> ties in Mwanza region.
> ****mRDt Test
. tab MRDT,m

       MRDT |      Freq.     Percent       
>  Cum.
------------+------------------------------
> -----
          0 |        368       84.40       
> 84.40
          1 |         68       15.60      1
> 00.00
------------+------------------------------
> -----
      Total |        436      100.00

. gen mRDt_Baraka=MRDT

. lab def mRDt_Baraka 0 "Negative" 1 "Posit
> ive"

. lab val mRDt_Baraka mRDt_Baraka

. tab mRDt_Baraka,m

mRDt_Baraka |      Freq.     Percent       
>  Cum.
------------+------------------------------
> -----
   Negative |        368       84.40       
> 84.40
   Positive |         68       15.60      1
> 00.00
------------+------------------------------
> -----
      Total |        436      100.00

. 
. ***Blood Slide
. tab BLOODSLIDE

 BLOODSLIDE |      Freq.     Percent       
>  Cum.
------------+------------------------------
> -----
          0 |        400       91.74       
> 91.74
          2 |          1        0.23       
> 91.97
          3 |          1        0.23       
> 92.20
          4 |          1        0.23       
> 92.43
          6 |          1        0.23       
> 92.66
          8 |          1        0.23       
> 92.89
         10 |          1        0.23       
> 93.12
         11 |          7        1.61       
> 94.72
         12 |          4        0.92       
> 95.64
         13 |          1        0.23       
> 95.87
         15 |          2        0.46       
> 96.33
         16 |          3        0.69       
> 97.02
         17 |          1        0.23       
> 97.25
         18 |          2        0.46       
> 97.71
         20 |          1        0.23       
> 97.94
         22 |          1        0.23       
> 98.17
         23 |          1        0.23       
> 98.39
         32 |          1        0.23       
> 98.62
        111 |          2        0.46       
> 99.08
        112 |          1        0.23       
> 99.31
        119 |          1        0.23       
> 99.54
        126 |          1        0.23       
> 99.77
        132 |          1        0.23      1
> 00.00
------------+------------------------------
> -----
      Total |        436      100.00

. gen BloodSlide_Baraka=BLOODSLIDE

. recode BloodSlide_Baraka 0=0 2/max=1
(BloodSlide_Baraka: 36 changes made)

. tab BloodSlide_Baraka

BloodSlide_ |
     Baraka |      Freq.     Percent       
>  Cum.
------------+------------------------------
> -----
          0 |        400       91.74       
> 91.74
          1 |         36        8.26      1
> 00.00
------------+------------------------------
> -----
      Total |        436      100.00

. lab def BloodSlide_Baraka 0 "Negative" 1 
> "Positive"

. lab val BloodSlide_Baraka BloodSlide_Bara
> ka

. tab BloodSlide_Baraka,m

BloodSlide_ |
     Baraka |      Freq.     Percent       
>  Cum.
------------+------------------------------
> -----
   Negative |        400       91.74       
> 91.74
   Positive |         36        8.26      1
> 00.00
------------+------------------------------
> -----
      Total |        436      100.00

. 
. ****PCR Test
. tab MalariaPCR,m

Malaria PCR |      Freq.     Percent       
>  Cum.
------------+------------------------------
> -----
          0 |        196       44.95       
> 44.95
          1 |         20        4.59       
> 49.54
          . |        220       50.46      1
> 00.00
------------+------------------------------
> -----
      Total |        436      100.00

. gen MalariaPCR_Baraka=MalariaPCR
(220 missing values generated)

. lab def MalariaPCR_Baraka 0 "Negative" 1 
> "Positive"

. lab val MalariaPCR_Baraka MalariaPCR_Bara
> ka

. tab MalariaPCR_Baraka if MalariaPCR_Barak
> a!=.,m

MalariaPCR_ |
     Baraka |      Freq.     Percent       
>  Cum.
------------+------------------------------
> -----
   Negative |        196       90.74       
> 90.74
   Positive |         20        9.26      1
> 00.00
------------+------------------------------
> -----
      Total |        216      100.00

. 
. 
. ////Coinfection (Dengue & Malaria)
> gen Coinfection=1 if mRDt_Baraka==1 & Den
> gueRapidTest_Baraka==1
(421 missing values generated)

. replace Coinfection=0 if Coinfection==.
(421 real changes made)

. lab def Coinfection 0 "No" 1 " Yes"

. lab val Coinfection Coinfection

. tab Coinfection,m

Coinfection |      Freq.     Percent       
>  Cum.
------------+------------------------------
> -----
         No |        421       96.56       
> 96.56
        Yes |         15        3.44      1
> 00.00
------------+------------------------------
> -----
      Total |        436      100.00

. 
. ///Association between Dengue and Malaria
>  test
> tab DengueRapidTest_Baraka if mRDt_Baraka
> ==1,m 

DengueRapid |
Test_Baraka |      Freq.     Percent       
>  Cum.
------------+------------------------------
> -----
   Negative |         53       77.94       
> 77.94
   Positive |         15       22.06      1
> 00.00
------------+------------------------------
> -----
      Total |         68      100.00

. tab DengueRapidTest_Baraka mRDt_Baraka,m 

DengueRapi | mRDt_Barak
dTest_Bara |     a
        ka |  Negative |     Total
-----------+-----------+----------
  Negative |       349 |       402 
  Positive |        19 |        34 
-----------+-----------+----------
     Total |       368 |       436 


DengueRapi | mRDt_Barak
dTest_Bara |     a
        ka |  Positive |     Total
-----------+-----------+----------
  Negative |        53 |       402 
  Positive |        15 |        34 
-----------+-----------+----------
     Total |        68 |       436 


. 
. 
. ////Additional analysis from Prof Mshana
> *******Dengu-Rapid
. ***Sex
. tab Sex_Baraka DengueRapidTest_Baraka, ex
> p row chi2 exact

+--------------------+
| Key                |
|--------------------|
|     frequency      |
| expected frequency |
|   row percentage   |
+--------------------+

           | DengueRapi
           | dTest_Bara
           |     ka
Sex_Baraka |  Negative |     Total
-----------+-----------+----------
      male |       225 |       245 
           |     225.9 |     245.0 
           |     91.84 |    100.00 
-----------+-----------+----------
    female |       177 |       191 
           |     176.1 |     191.0 
           |     92.67 |    100.00 
-----------+-----------+----------
     Total |       402 |       436 
           |     402.0 |     436.0 
           |     92.20 |    100.00 


           | DengueRapi
           | dTest_Bara
           |     ka
Sex_Baraka |  Positive |     Total
-----------+-----------+----------
      male |        20 |       245 
           |      19.1 |     245.0 
           |      8.16 |    100.00 
-----------+-----------+----------
    female |        14 |       191 
           |      14.9 |     191.0 
           |      7.33 |    100.00 
-----------+-----------+----------
     Total |        34 |       436 
           |      34.0 |     436.0 
           |      7.80 |    100.00 

          Pearson chi2(1) =   0.1037   Pr =
>  0.747
           Fisher's exact =                
>  0.858
   1-sided Fisher's exact =                
>  0.446

. ***Age group <=4 and >4years
. tab AgeCat DengueRapidTest_Baraka, exp ro
> w chi2 exact

+--------------------+
| Key                |
|--------------------|
|     frequency      |
| expected frequency |
|   row percentage   |
+--------------------+

           | DengueRapi
           | dTest_Bara
           |     ka
    AgeCat |  Negative |     Total
-----------+-----------+----------
       <=4 |       378 |       407 
           |     375.3 |     407.0 
           |     92.87 |    100.00 
-----------+-----------+----------
        >4 |        24 |        29 
           |      26.7 |      29.0 
           |     82.76 |    100.00 
-----------+-----------+----------
     Total |       402 |       436 
           |     402.0 |     436.0 
           |     92.20 |    100.00 


           | DengueRapi
           | dTest_Bara
           |     ka
    AgeCat |  Positive |     Total
-----------+-----------+----------
       <=4 |        29 |       407 
           |      31.7 |     407.0 
           |      7.13 |    100.00 
-----------+-----------+----------
        >4 |         5 |        29 
           |       2.3 |      29.0 
           |     17.24 |    100.00 
-----------+-----------+----------
     Total |        34 |       436 
           |      34.0 |     436.0 
           |      7.80 |    100.00 

          Pearson chi2(1) =   3.8530   Pr =
>  0.050
           Fisher's exact =                
>  0.064
   1-sided Fisher's exact =                
>  0.064

. 
. ***Age group 1-5 and 6-12 years
. tab AgeCat1 DengueRapidTest_Baraka, exp r
> ow chi2 exact

+--------------------+
| Key                |
|--------------------|
|     frequency      |
| expected frequency |
|   row percentage   |
+--------------------+

           | DengueRapi
           | dTest_Bara
           |     ka
   AgeCat1 |  Negative |     Total
-----------+-----------+----------
       1-5 |       384 |       415 
           |     382.6 |     415.0 
           |     92.53 |    100.00 
-----------+-----------+----------
      6-11 |        18 |        21 
           |      19.4 |      21.0 
           |     85.71 |    100.00 
-----------+-----------+----------
     Total |       402 |       436 
           |     402.0 |     436.0 
           |     92.20 |    100.00 


           | DengueRapi
           | dTest_Bara
           |     ka
   AgeCat1 |  Positive |     Total
-----------+-----------+----------
       1-5 |        31 |       415 
           |      32.4 |     415.0 
           |      7.47 |    100.00 
-----------+-----------+----------
      6-11 |         3 |        21 
           |       1.6 |      21.0 
           |     14.29 |    100.00 
-----------+-----------+----------
     Total |        34 |       436 
           |      34.0 |     436.0 
           |      7.80 |    100.00 

          Pearson chi2(1) =   1.2915   Pr =
>  0.256
           Fisher's exact =                
>  0.219
   1-sided Fisher's exact =                
>  0.219

. 
. **Site-Place
. tab sites1 DengueRapidTest_Baraka,exp row
>  chi2 exact

+--------------------+
| Key                |
|--------------------|
|     frequency      |
| expected frequency |
|   row percentage   |
+--------------------+

Enumerating sample-space combinations:
stage 5:  enumerations = 1
stage 4:  enumerations = 11
stage 3:  enumerations = 99
stage 2:  enumerations = 726
stage 1:  enumerations = 0

           | DengueRapi
           | dTest_Bara
           |     ka
     sites |  Negative |     Total
-----------+-----------+----------
       BMC |        82 |        94 
           |      86.7 |      94.0 
           |     87.23 |    100.00 
-----------+-----------+----------
  BUZURUGA |        83 |        86 
           |      79.3 |      86.0 
           |     96.51 |    100.00 
-----------+-----------+----------
 NYAMAGANA |        79 |        85 
           |      78.4 |      85.0 
           |     92.94 |    100.00 
-----------+-----------+----------
 SEKOUTORE |        67 |        70 
           |      64.5 |      70.0 
           |     95.71 |    100.00 
-----------+-----------+----------
 SENGEREMA |        91 |       101 
           |      93.1 |     101.0 
           |     90.10 |    100.00 
-----------+-----------+----------
     Total |       402 |       436 
           |     402.0 |     436.0 
           |     92.20 |    100.00 


           | DengueRapi
           | dTest_Bara
           |     ka
     sites |  Positive |     Total
-----------+-----------+----------
       BMC |        12 |        94 
           |       7.3 |      94.0 
           |     12.77 |    100.00 
-----------+-----------+----------
  BUZURUGA |         3 |        86 
           |       6.7 |      86.0 
           |      3.49 |    100.00 
-----------+-----------+----------
 NYAMAGANA |         6 |        85 
           |       6.6 |      85.0 
           |      7.06 |    100.00 
-----------+-----------+----------
 SEKOUTORE |         3 |        70 
           |       5.5 |      70.0 
           |      4.29 |    100.00 
-----------+-----------+----------
 SENGEREMA |        10 |       101 
           |       7.9 |     101.0 
           |      9.90 |    100.00 
-----------+-----------+----------
     Total |        34 |       436 
           |      34.0 |     436.0 
           |      7.80 |    100.00 

          Pearson chi2(4) =   7.3350   Pr =
>  0.119
           Fisher's exact =                
>  0.127

. 
. *******Dengu-PCR
. ***Sex
. tab  Sex_Baraka DENGUERAPIDTESTIgGorIgM,e
> xp row chi2 exact

+--------------------+
| Key                |
|--------------------|
|     frequency      |
| expected frequency |
|   row percentage   |
+--------------------+

Enumerating sample-space combinations:
stage 3:  enumerations = 1
stage 2:  enumerations = 2
stage 1:  enumerations = 0

           | DENGUERAPI
           | DTEST (IgG
           |  or IgM)
Sex_Baraka |         0 |     Total
-----------+-----------+----------
      male |       225 |       245 
           |     225.9 |     245.0 
           |     91.84 |    100.00 
-----------+-----------+----------
    female |       177 |       191 
           |     176.1 |     191.0 
           |     92.67 |    100.00 
-----------+-----------+----------
     Total |       402 |       436 
           |     402.0 |     436.0 
           |     92.20 |    100.00 


           | DENGUERAPI
           | DTEST (IgG
           |  or IgM)
Sex_Baraka |       IgG |     Total
-----------+-----------+----------
      male |        18 |       245 
           |      16.3 |     245.0 
           |      7.35 |    100.00 
-----------+-----------+----------
    female |        11 |       191 
           |      12.7 |     191.0 
           |      5.76 |    100.00 
-----------+-----------+----------
     Total |        29 |       436 
           |      29.0 |     436.0 
           |      6.65 |    100.00 


           | DENGUERAPI
           | DTEST (IgG
           |  or IgM)
Sex_Baraka |       IgM |     Total
-----------+-----------+----------
      male |         2 |       245 
           |       2.8 |     245.0 
           |      0.82 |    100.00 
-----------+-----------+----------
    female |         3 |       191 
           |       2.2 |     191.0 
           |      1.57 |    100.00 
-----------+-----------+----------
     Total |         5 |       436 
           |       5.0 |     436.0 
           |      1.15 |    100.00 

          Pearson chi2(2) =   0.9475   Pr =
>  0.623
           Fisher's exact =                
>  0.657

. ***Age group <=4 and >4years
. tab  AgeCat DENGUERAPIDTESTIgGorIgM,exp r
> ow chi2 exact

+--------------------+
| Key                |
|--------------------|
|     frequency      |
| expected frequency |
|   row percentage   |
+--------------------+

Enumerating sample-space combinations:
stage 3:  enumerations = 1
stage 2:  enumerations = 2
stage 1:  enumerations = 0

           | DENGUERAPI
           | DTEST (IgG
           |  or IgM)
    AgeCat |         0 |     Total
-----------+-----------+----------
       <=4 |       378 |       407 
           |     375.3 |     407.0 
           |     92.87 |    100.00 
-----------+-----------+----------
        >4 |        24 |        29 
           |      26.7 |      29.0 
           |     82.76 |    100.00 
-----------+-----------+----------
     Total |       402 |       436 
           |     402.0 |     436.0 
           |     92.20 |    100.00 


           | DENGUERAPI
           | DTEST (IgG
           |  or IgM)
    AgeCat |       IgG |     Total
-----------+-----------+----------
       <=4 |        25 |       407 
           |      27.1 |     407.0 
           |      6.14 |    100.00 
-----------+-----------+----------
        >4 |         4 |        29 
           |       1.9 |      29.0 
           |     13.79 |    100.00 
-----------+-----------+----------
     Total |        29 |       436 
           |      29.0 |     436.0 
           |      6.65 |    100.00 


           | DENGUERAPI
           | DTEST (IgG
           |  or IgM)
    AgeCat |       IgM |     Total
-----------+-----------+----------
       <=4 |         4 |       407 
           |       4.7 |     407.0 
           |      0.98 |    100.00 
-----------+-----------+----------
        >4 |         1 |        29 
           |       0.3 |      29.0 
           |      3.45 |    100.00 
-----------+-----------+----------
     Total |         5 |       436 
           |       5.0 |     436.0 
           |      1.15 |    100.00 

          Pearson chi2(2) =   4.1176   Pr =
>  0.128
           Fisher's exact =                
>  0.091

. **Site-Place
. tab sites1 DENGUERAPIDTESTIgGorIgM,exp ro
> w chi2 exact

+--------------------+
| Key                |
|--------------------|
|     frequency      |
| expected frequency |
|   row percentage   |
+--------------------+

Enumerating sample-space combinations:
stage 5:  enumerations = 1
stage 4:  enumerations = 36
stage 3:  enumerations = 853
stage 2:  enumerations = 9945
stage 1:  enumerations = 0

           | DENGUERAPI
           | DTEST (IgG
           |  or IgM)
     sites |         0 |     Total
-----------+-----------+----------
       BMC |        82 |        94 
           |      86.7 |      94.0 
           |     87.23 |    100.00 
-----------+-----------+----------
  BUZURUGA |        83 |        86 
           |      79.3 |      86.0 
           |     96.51 |    100.00 
-----------+-----------+----------
 NYAMAGANA |        79 |        85 
           |      78.4 |      85.0 
           |     92.94 |    100.00 
-----------+-----------+----------
 SEKOUTORE |        67 |        70 
           |      64.5 |      70.0 
           |     95.71 |    100.00 
-----------+-----------+----------
 SENGEREMA |        91 |       101 
           |      93.1 |     101.0 
           |     90.10 |    100.00 
-----------+-----------+----------
     Total |       402 |       436 
           |     402.0 |     436.0 
           |     92.20 |    100.00 


           | DENGUERAPI
           | DTEST (IgG
           |  or IgM)
     sites |       IgG |     Total
-----------+-----------+----------
       BMC |         9 |        94 
           |       6.3 |      94.0 
           |      9.57 |    100.00 
-----------+-----------+----------
  BUZURUGA |         3 |        86 
           |       5.7 |      86.0 
           |      3.49 |    100.00 
-----------+-----------+----------
 NYAMAGANA |         6 |        85 
           |       5.7 |      85.0 
           |      7.06 |    100.00 
-----------+-----------+----------
 SEKOUTORE |         3 |        70 
           |       4.7 |      70.0 
           |      4.29 |    100.00 
-----------+-----------+----------
 SENGEREMA |         8 |       101 
           |       6.7 |     101.0 
           |      7.92 |    100.00 
-----------+-----------+----------
     Total |        29 |       436 
           |      29.0 |     436.0 
           |      6.65 |    100.00 


           | DENGUERAPI
           | DTEST (IgG
           |  or IgM)
     sites |       IgM |     Total
-----------+-----------+----------
       BMC |         3 |        94 
           |       1.1 |      94.0 
           |      3.19 |    100.00 
-----------+-----------+----------
  BUZURUGA |         0 |        86 
           |       1.0 |      86.0 
           |      0.00 |    100.00 
-----------+-----------+----------
 NYAMAGANA |         0 |        85 
           |       1.0 |      85.0 
           |      0.00 |    100.00 
-----------+-----------+----------
 SEKOUTORE |         0 |        70 
           |       0.8 |      70.0 
           |      0.00 |    100.00 
-----------+-----------+----------
 SENGEREMA |         2 |       101 
           |       1.2 |     101.0 
           |      1.98 |    100.00 
-----------+-----------+----------
     Total |         5 |       436 
           |       5.0 |     436.0 
           |      1.15 |    100.00 

          Pearson chi2(8) =  10.7304   Pr =
>  0.217
           Fisher's exact =                
>  0.284

. 
. ******Malaria-Rapidtest_MRDT
. ***Sex
. tab  Sex_Baraka mRDt_Baraka,exp row chi2 
> exact

+--------------------+
| Key                |
|--------------------|
|     frequency      |
| expected frequency |
|   row percentage   |
+--------------------+

           | mRDt_Barak
           |     a
Sex_Baraka |  Negative |     Total
-----------+-----------+----------
      male |       213 |       245 
           |     206.8 |     245.0 
           |     86.94 |    100.00 
-----------+-----------+----------
    female |       155 |       191 
           |     161.2 |     191.0 
           |     81.15 |    100.00 
-----------+-----------+----------
     Total |       368 |       436 
           |     368.0 |     436.0 
           |     84.40 |    100.00 


           | mRDt_Barak
           |     a
Sex_Baraka |  Positive |     Total
-----------+-----------+----------
      male |        32 |       245 
           |      38.2 |     245.0 
           |     13.06 |    100.00 
-----------+-----------+----------
    female |        36 |       191 
           |      29.8 |     191.0 
           |     18.85 |    100.00 
-----------+-----------+----------
     Total |        68 |       436 
           |      68.0 |     436.0 
           |     15.60 |    100.00 

          Pearson chi2(1) =   2.7304   Pr =
>  0.098
           Fisher's exact =                
>  0.111
   1-sided Fisher's exact =                
>  0.065

. ***Age group <=4 and >4years
. tab AgeCat mRDt_Baraka ,exp row chi2 exac
> t

+--------------------+
| Key                |
|--------------------|
|     frequency      |
| expected frequency |
|   row percentage   |
+--------------------+

           | mRDt_Barak
           |     a
    AgeCat |  Negative |     Total
-----------+-----------+----------
       <=4 |       347 |       407 
           |     343.5 |     407.0 
           |     85.26 |    100.00 
-----------+-----------+----------
        >4 |        21 |        29 
           |      24.5 |      29.0 
           |     72.41 |    100.00 
-----------+-----------+----------
     Total |       368 |       436 
           |     368.0 |     436.0 
           |     84.40 |    100.00 


           | mRDt_Barak
           |     a
    AgeCat |  Positive |     Total
-----------+-----------+----------
       <=4 |        60 |       407 
           |      63.5 |     407.0 
           |     14.74 |    100.00 
-----------+-----------+----------
        >4 |         8 |        29 
           |       4.5 |      29.0 
           |     27.59 |    100.00 
-----------+-----------+----------
     Total |        68 |       436 
           |      68.0 |     436.0 
           |     15.60 |    100.00 

          Pearson chi2(1) =   3.3926   Pr =
>  0.065
           Fisher's exact =                
>  0.106
   1-sided Fisher's exact =                
>  0.064

. 
. ***Age group 0-5 and 6-12 years
. tab AgeCat1 mRDt_Baraka ,exp row chi2 exa
> ct

+--------------------+
| Key                |
|--------------------|
|     frequency      |
| expected frequency |
|   row percentage   |
+--------------------+

           | mRDt_Barak
           |     a
   AgeCat1 |  Negative |     Total
-----------+-----------+----------
       1-5 |       352 |       415 
           |     350.3 |     415.0 
           |     84.82 |    100.00 
-----------+-----------+----------
      6-11 |        16 |        21 
           |      17.7 |      21.0 
           |     76.19 |    100.00 
-----------+-----------+----------
     Total |       368 |       436 
           |     368.0 |     436.0 
           |     84.40 |    100.00 


           | mRDt_Barak
           |     a
   AgeCat1 |  Positive |     Total
-----------+-----------+----------
       1-5 |        63 |       415 
           |      64.7 |     415.0 
           |     15.18 |    100.00 
-----------+-----------+----------
      6-11 |         5 |        21 
           |       3.3 |      21.0 
           |     23.81 |    100.00 
-----------+-----------+----------
     Total |        68 |       436 
           |      68.0 |     436.0 
           |     15.60 |    100.00 

          Pearson chi2(1) =   1.1306   Pr =
>  0.288
           Fisher's exact =                
>  0.349
   1-sided Fisher's exact =                
>  0.217

. 
. **Site-Place
. tab sites1 mRDt_Baraka ,exp row chi2 exac
> t

+--------------------+
| Key                |
|--------------------|
|     frequency      |
| expected frequency |
|   row percentage   |
+--------------------+

Enumerating sample-space combinations:
stage 5:  enumerations = 1
stage 4:  enumerations = 7
stage 3:  enumerations = 49
stage 2:  enumerations = 270
stage 1:  enumerations = 0

           | mRDt_Barak
           |     a
     sites |  Negative |     Total
-----------+-----------+----------
       BMC |        77 |        94 
           |      79.3 |      94.0 
           |     81.91 |    100.00 
-----------+-----------+----------
  BUZURUGA |        73 |        86 
           |      72.6 |      86.0 
           |     84.88 |    100.00 
-----------+-----------+----------
 NYAMAGANA |        69 |        85 
           |      71.7 |      85.0 
           |     81.18 |    100.00 
-----------+-----------+----------
 SEKOUTORE |        61 |        70 
           |      59.1 |      70.0 
           |     87.14 |    100.00 
-----------+-----------+----------
 SENGEREMA |        88 |       101 
           |      85.2 |     101.0 
           |     87.13 |    100.00 
-----------+-----------+----------
     Total |       368 |       436 
           |     368.0 |     436.0 
           |     84.40 |    100.00 


           | mRDt_Barak
           |     a
     sites |  Positive |     Total
-----------+-----------+----------
       BMC |        17 |        94 
           |      14.7 |      94.0 
           |     18.09 |    100.00 
-----------+-----------+----------
  BUZURUGA |        13 |        86 
           |      13.4 |      86.0 
           |     15.12 |    100.00 
-----------+-----------+----------
 NYAMAGANA |        16 |        85 
           |      13.3 |      85.0 
           |     18.82 |    100.00 
-----------+-----------+----------
 SEKOUTORE |         9 |        70 
           |      10.9 |      70.0 
           |     12.86 |    100.00 
-----------+-----------+----------
 SENGEREMA |        13 |       101 
           |      15.8 |     101.0 
           |     12.87 |    100.00 
-----------+-----------+----------
     Total |        68 |       436 
           |      68.0 |     436.0 
           |     15.60 |    100.00 

          Pearson chi2(4) =   2.0986   Pr =
>  0.718
           Fisher's exact =                
>  0.725

. 
. ******Malaria-Rapidtest_Bloodslide
. ***Sex
. tab  Sex_Baraka BloodSlide_Baraka,exp row
>  chi2 exact

+--------------------+
| Key                |
|--------------------|
|     frequency      |
| expected frequency |
|   row percentage   |
+--------------------+

           | BloodSlide
           |  _Baraka
Sex_Baraka |  Negative |     Total
-----------+-----------+----------
      male |       225 |       245 
           |     224.8 |     245.0 
           |     91.84 |    100.00 
-----------+-----------+----------
    female |       175 |       191 
           |     175.2 |     191.0 
           |     91.62 |    100.00 
-----------+-----------+----------
     Total |       400 |       436 
           |     400.0 |     436.0 
           |     91.74 |    100.00 


           | BloodSlide
           |  _Baraka
Sex_Baraka |  Positive |     Total
-----------+-----------+----------
      male |        20 |       245 
           |      20.2 |     245.0 
           |      8.16 |    100.00 
-----------+-----------+----------
    female |        16 |       191 
           |      15.8 |     191.0 
           |      8.38 |    100.00 
-----------+-----------+----------
     Total |        36 |       436 
           |      36.0 |     436.0 
           |      8.26 |    100.00 

          Pearson chi2(1) =   0.0065   Pr =
>  0.936
           Fisher's exact =                
>  1.000
   1-sided Fisher's exact =                
>  0.535

. ***Age group <=4 and >4years
. tab AgeCat BloodSlide_Baraka,exp row chi2
>  exact

+--------------------+
| Key                |
|--------------------|
|     frequency      |
| expected frequency |
|   row percentage   |
+--------------------+

           | BloodSlide
           |  _Baraka
    AgeCat |  Negative |     Total
-----------+-----------+----------
       <=4 |       376 |       407 
           |     373.4 |     407.0 
           |     92.38 |    100.00 
-----------+-----------+----------
        >4 |        24 |        29 
           |      26.6 |      29.0 
           |     82.76 |    100.00 
-----------+-----------+----------
     Total |       400 |       436 
           |     400.0 |     436.0 
           |     91.74 |    100.00 


           | BloodSlide
           |  _Baraka
    AgeCat |  Positive |     Total
-----------+-----------+----------
       <=4 |        31 |       407 
           |      33.6 |     407.0 
           |      7.62 |    100.00 
-----------+-----------+----------
        >4 |         5 |        29 
           |       2.4 |      29.0 
           |     17.24 |    100.00 
-----------+-----------+----------
     Total |        36 |       436 
           |      36.0 |     436.0 
           |      8.26 |    100.00 

          Pearson chi2(1) =   3.3105   Pr =
>  0.069
           Fisher's exact =                
>  0.079
   1-sided Fisher's exact =                
>  0.079

. **Site-Place
. tab sites1 BloodSlide_Baraka,exp row chi2
>  exact

+--------------------+
| Key                |
|--------------------|
|     frequency      |
| expected frequency |
|   row percentage   |
+--------------------+

Enumerating sample-space combinations:
stage 5:  enumerations = 1
stage 4:  enumerations = 9
stage 3:  enumerations = 62
stage 2:  enumerations = 343
stage 1:  enumerations = 0

           | BloodSlide
           |  _Baraka
     sites |  Negative |     Total
-----------+-----------+----------
       BMC |        87 |        94 
           |      86.2 |      94.0 
           |     92.55 |    100.00 
-----------+-----------+----------
  BUZURUGA |        78 |        86 
           |      78.9 |      86.0 
           |     90.70 |    100.00 
-----------+-----------+----------
 NYAMAGANA |        74 |        85 
           |      78.0 |      85.0 
           |     87.06 |    100.00 
-----------+-----------+----------
 SEKOUTORE |        65 |        70 
           |      64.2 |      70.0 
           |     92.86 |    100.00 
-----------+-----------+----------
 SENGEREMA |        96 |       101 
           |      92.7 |     101.0 
           |     95.05 |    100.00 
-----------+-----------+----------
     Total |       400 |       436 
           |     400.0 |     436.0 
           |     91.74 |    100.00 


           | BloodSlide
           |  _Baraka
     sites |  Positive |     Total
-----------+-----------+----------
       BMC |         7 |        94 
           |       7.8 |      94.0 
           |      7.45 |    100.00 
-----------+-----------+----------
  BUZURUGA |         8 |        86 
           |       7.1 |      86.0 
           |      9.30 |    100.00 
-----------+-----------+----------
 NYAMAGANA |        11 |        85 
           |       7.0 |      85.0 
           |     12.94 |    100.00 
-----------+-----------+----------
 SEKOUTORE |         5 |        70 
           |       5.8 |      70.0 
           |      7.14 |    100.00 
-----------+-----------+----------
 SENGEREMA |         5 |       101 
           |       8.3 |     101.0 
           |      4.95 |    100.00 
-----------+-----------+----------
     Total |        36 |       436 
           |      36.0 |     436.0 
           |      8.26 |    100.00 

          Pearson chi2(4) =   4.2400   Pr =
>  0.375
           Fisher's exact =                
>  0.393

. 
. ******Malaria-Rapidtest_PCR
. ***Sex
. tab Sex_Baraka MalariaPCR_Baraka if Malar
> iaPCR_Baraka!=.,m row chi2 exact

+----------------+
| Key            |
|----------------|
|   frequency    |
| row percentage |
+----------------+

           | MalariaPCR
           |  _Baraka
Sex_Baraka |  Negative |     Total
-----------+-----------+----------
      male |       105 |       114 
           |     92.11 |    100.00 
-----------+-----------+----------
    female |        91 |       102 
           |     89.22 |    100.00 
-----------+-----------+----------
     Total |       196 |       216 
           |     90.74 |    100.00 


           | MalariaPCR
           |  _Baraka
Sex_Baraka |  Positive |     Total
-----------+-----------+----------
      male |         9 |       114 
           |      7.89 |    100.00 
-----------+-----------+----------
    female |        11 |       102 
           |     10.78 |    100.00 
-----------+-----------+----------
     Total |        20 |       216 
           |      9.26 |    100.00 

          Pearson chi2(1) =   0.5350   Pr =
>  0.465
           Fisher's exact =                
>  0.490
   1-sided Fisher's exact =                
>  0.309

. ***Age group <=4 and >4years
. tab AgeCat MalariaPCR_Baraka if MalariaPC
> R_Baraka!=.,m row chi2 exact

+----------------+
| Key            |
|----------------|
|   frequency    |
| row percentage |
+----------------+

           | MalariaPCR
           |  _Baraka
    AgeCat |  Negative |     Total
-----------+-----------+----------
       <=4 |       188 |       208 
           |     90.38 |    100.00 
-----------+-----------+----------
        >4 |         8 |         8 
           |    100.00 |    100.00 
-----------+-----------+----------
     Total |       196 |       216 
           |     90.74 |    100.00 


           | MalariaPCR
           |  _Baraka
    AgeCat |  Positive |     Total
-----------+-----------+----------
       <=4 |        20 |       208 
           |      9.62 |    100.00 
-----------+-----------+----------
        >4 |         0 |         8 
           |      0.00 |    100.00 
-----------+-----------+----------
     Total |        20 |       216 
           |      9.26 |    100.00 

          Pearson chi2(1) =   0.8477   Pr =
>  0.357
           Fisher's exact =                
>  1.000
   1-sided Fisher's exact =                
>  0.453

. **Site-Place
. tab sites1 MalariaPCR_Baraka if MalariaPC
> R_Baraka!=.,m row chi2 exact

+----------------+
| Key            |
|----------------|
|   frequency    |
| row percentage |
+----------------+

Enumerating sample-space combinations:
stage 5:  enumerations = 1
stage 4:  enumerations = 5
stage 3:  enumerations = 23
stage 2:  enumerations = 77
stage 1:  enumerations = 0

           | MalariaPCR
           |  _Baraka
     sites |  Negative |     Total
-----------+-----------+----------
       BMC |        34 |        35 
           |     97.14 |    100.00 
-----------+-----------+----------
  BUZURUGA |        36 |        41 
           |     87.80 |    100.00 
-----------+-----------+----------
 NYAMAGANA |        26 |        30 
           |     86.67 |    100.00 
-----------+-----------+----------
 SEKOUTORE |        34 |        37 
           |     91.89 |    100.00 
-----------+-----------+----------
 SENGEREMA |        66 |        73 
           |     90.41 |    100.00 
-----------+-----------+----------
     Total |       196 |       216 
           |     90.74 |    100.00 


           | MalariaPCR
           |  _Baraka
     sites |  Positive |     Total
-----------+-----------+----------
       BMC |         1 |        35 
           |      2.86 |    100.00 
-----------+-----------+----------
  BUZURUGA |         5 |        41 
           |     12.20 |    100.00 
-----------+-----------+----------
 NYAMAGANA |         4 |        30 
           |     13.33 |    100.00 
-----------+-----------+----------
 SEKOUTORE |         3 |        37 
           |      8.11 |    100.00 
-----------+-----------+----------
 SENGEREMA |         7 |        73 
           |      9.59 |    100.00 
-----------+-----------+----------
     Total |        20 |       216 
           |      9.26 |    100.00 

          Pearson chi2(4) =   2.7885   Pr =
>  0.594
           Fisher's exact =                
>  0.572

. 
. ///Figure XX:Duration of fever vs malaria
>  nad dengue
> tab DurationFever_Baraka mRDt_Baraka,m ro
> w

+----------------+
| Key            |
|----------------|
|   frequency    |
| row percentage |
+----------------+

           | mRDt_Barak
DurationFe |     a
ver_Baraka |  Negative |     Total
-----------+-----------+----------
   1-3days |       308 |       361 
           |     85.32 |    100.00 
-----------+-----------+----------
   3-7days |        60 |        75 
           |     80.00 |    100.00 
-----------+-----------+----------
     Total |       368 |       436 
           |     84.40 |    100.00 


           | mRDt_Barak
DurationFe |     a
ver_Baraka |  Positive |     Total
-----------+-----------+----------
   1-3days |        53 |       361 
           |     14.68 |    100.00 
-----------+-----------+----------
   3-7days |        15 |        75 
           |     20.00 |    100.00 
-----------+-----------+----------
     Total |        68 |       436 
           |     15.60 |    100.00 


. tab DurationFever_Baraka DengueRapidTest_
> Baraka,m row

+----------------+
| Key            |
|----------------|
|   frequency    |
| row percentage |
+----------------+

           | DengueRapi
           | dTest_Bara
DurationFe |     ka
ver_Baraka |  Negative |     Total
-----------+-----------+----------
   1-3days |       333 |       361 
           |     92.24 |    100.00 
-----------+-----------+----------
   3-7days |        69 |        75 
           |     92.00 |    100.00 
-----------+-----------+----------
     Total |       402 |       436 
           |     92.20 |    100.00 


           | DengueRapi
           | dTest_Bara
DurationFe |     ka
ver_Baraka |  Positive |     Total
-----------+-----------+----------
   1-3days |        28 |       361 
           |      7.76 |    100.00 
-----------+-----------+----------
   3-7days |         6 |        75 
           |      8.00 |    100.00 
-----------+-----------+----------
     Total |        34 |       436 
           |      7.80 |    100.00 


. 
. ///Table XX: Clinical spectrum pattern of
>  dengue infections among children present
> ing with fever at some of health faciliti
> es in Mwanza region
> ///Symptoms
> ///Admission Children Body Temperature (F
> ever)
> tab Fever_Baraka DengueRapidTest_Baraka,r
> ow exp chi2 exact

+--------------------+
| Key                |
|--------------------|
|     frequency      |
| expected frequency |
|   row percentage   |
+--------------------+

           | DengueRapi
           | dTest_Bara
Fever_Bara |     ka
        ka |  Negative |     Total
-----------+-----------+----------
       >37 |       402 |       436 
           |     402.0 |     436.0 
           |     92.20 |    100.00 
-----------+-----------+----------
     Total |       402 |       436 
           |     402.0 |     436.0 
           |     92.20 |    100.00 


           | DengueRapi
           | dTest_Bara
Fever_Bara |     ka
        ka |  Positive |     Total
-----------+-----------+----------
       >37 |        34 |       436 
           |      34.0 |     436.0 
           |      7.80 |    100.00 
-----------+-----------+----------
     Total |        34 |       436 
           |      34.0 |     436.0 
           |      7.80 |    100.00 


. 
. ///Duration of Fever (Days)
> tab DurationFever_Baraka DengueRapidTest_
> Baraka,row exp chi2 exact

+--------------------+
| Key                |
|--------------------|
|     frequency      |
| expected frequency |
|   row percentage   |
+--------------------+

           | DengueRapi
           | dTest_Bara
DurationFe |     ka
ver_Baraka |  Negative |     Total
-----------+-----------+----------
   1-3days |       333 |       361 
           |     332.8 |     361.0 
           |     92.24 |    100.00 
-----------+-----------+----------
   3-7days |        69 |        75 
           |      69.2 |      75.0 
           |     92.00 |    100.00 
-----------+-----------+----------
     Total |       402 |       436 
           |     402.0 |     436.0 
           |     92.20 |    100.00 


           | DengueRapi
           | dTest_Bara
DurationFe |     ka
ver_Baraka |  Positive |     Total
-----------+-----------+----------
   1-3days |        28 |       361 
           |      28.2 |     361.0 
           |      7.76 |    100.00 
-----------+-----------+----------
   3-7days |         6 |        75 
           |       5.8 |      75.0 
           |      8.00 |    100.00 
-----------+-----------+----------
     Total |        34 |       436 
           |      34.0 |     436.0 
           |      7.80 |    100.00 

          Pearson chi2(1) =   0.0051   Pr =
>  0.943
           Fisher's exact =                
>  1.000
   1-sided Fisher's exact =                
>  0.548

. 
. ///Rash
> tab Rash_Baraka DengueRapidTest_Baraka,ro
> w exp chi2 exact

+--------------------+
| Key                |
|--------------------|
|     frequency      |
| expected frequency |
|   row percentage   |
+--------------------+

           | DengueRapi
           | dTest_Bara
Rash_Barak |     ka
         a |  Negative |     Total
-----------+-----------+----------
        No |       385 |       411 
           |     378.9 |     411.0 
           |     93.67 |    100.00 
-----------+-----------+----------
       Yes |        17 |        25 
           |      23.1 |      25.0 
           |     68.00 |    100.00 
-----------+-----------+----------
     Total |       402 |       436 
           |     402.0 |     436.0 
           |     92.20 |    100.00 


           | DengueRapi
           | dTest_Bara
Rash_Barak |     ka
         a |  Positive |     Total
-----------+-----------+----------
        No |        26 |       411 
           |      32.1 |     411.0 
           |      6.33 |    100.00 
-----------+-----------+----------
       Yes |         8 |        25 
           |       1.9 |      25.0 
           |     32.00 |    100.00 
-----------+-----------+----------
     Total |        34 |       436 
           |      34.0 |     436.0 
           |      7.80 |    100.00 

          Pearson chi2(1) =  21.6048   Pr =
>  0.000
           Fisher's exact =                
>  0.000
   1-sided Fisher's exact =                
>  0.000

. 
. ///Diarrhea
> tab Diarrhea_Baraka DengueRapidTest_Barak
> a,row exp chi2 exact

+--------------------+
| Key                |
|--------------------|
|     frequency      |
| expected frequency |
|   row percentage   |
+--------------------+

           | DengueRapi
           | dTest_Bara
Diarrhea_B |     ka
     araka |  Negative |     Total
-----------+-----------+----------
        No |       292 |       313 
           |     288.6 |     313.0 
           |     93.29 |    100.00 
-----------+-----------+----------
       Yes |       110 |       123 
           |     113.4 |     123.0 
           |     89.43 |    100.00 
-----------+-----------+----------
     Total |       402 |       436 
           |     402.0 |     436.0 
           |     92.20 |    100.00 


           | DengueRapi
           | dTest_Bara
Diarrhea_B |     ka
     araka |  Positive |     Total
-----------+-----------+----------
        No |        21 |       313 
           |      24.4 |     313.0 
           |      6.71 |    100.00 
-----------+-----------+----------
       Yes |        13 |       123 
           |       9.6 |     123.0 
           |     10.57 |    100.00 
-----------+-----------+----------
     Total |        34 |       436 
           |      34.0 |     436.0 
           |      7.80 |    100.00 

          Pearson chi2(1) =   1.8297   Pr =
>  0.176
           Fisher's exact =                
>  0.232
   1-sided Fisher's exact =                
>  0.125

. 
. ///Vomiting
> tab Vomiting_Baraka DengueRapidTest_Barak
> a,row exp chi2 exact

+--------------------+
| Key                |
|--------------------|
|     frequency      |
| expected frequency |
|   row percentage   |
+--------------------+

           | DengueRapi
           | dTest_Bara
Vomiting_B |     ka
     araka |  Negative |     Total
-----------+-----------+----------
        No |       269 |       289 
           |     266.5 |     289.0 
           |     93.08 |    100.00 
-----------+-----------+----------
       Yes |       133 |       147 
           |     135.5 |     147.0 
           |     90.48 |    100.00 
-----------+-----------+----------
     Total |       402 |       436 
           |     402.0 |     436.0 
           |     92.20 |    100.00 


           | DengueRapi
           | dTest_Bara
Vomiting_B |     ka
     araka |  Positive |     Total
-----------+-----------+----------
        No |        20 |       289 
           |      22.5 |     289.0 
           |      6.92 |    100.00 
-----------+-----------+----------
       Yes |        14 |       147 
           |      11.5 |     147.0 
           |      9.52 |    100.00 
-----------+-----------+----------
     Total |        34 |       436 
           |      34.0 |     436.0 
           |      7.80 |    100.00 

          Pearson chi2(1) =   0.9185   Pr =
>  0.338
           Fisher's exact =                
>  0.349
   1-sided Fisher's exact =                
>  0.219

. 
. ///Headache
> tab Headach_Baraka DengueRapidTest_Baraka
> ,row exp chi2 exact

+--------------------+
| Key                |
|--------------------|
|     frequency      |
| expected frequency |
|   row percentage   |
+--------------------+

           | DengueRapi
           | dTest_Bara
Headach_Ba |     ka
      raka |  Negative |     Total
-----------+-----------+----------
        No |       373 |       403 
           |     371.6 |     403.0 
           |     92.56 |    100.00 
-----------+-----------+----------
       Yes |        29 |        33 
           |      30.4 |      33.0 
           |     87.88 |    100.00 
-----------+-----------+----------
     Total |       402 |       436 
           |     402.0 |     436.0 
           |     92.20 |    100.00 


           | DengueRapi
           | dTest_Bara
Headach_Ba |     ka
      raka |  Positive |     Total
-----------+-----------+----------
        No |        30 |       403 
           |      31.4 |     403.0 
           |      7.44 |    100.00 
-----------+-----------+----------
       Yes |         4 |        33 
           |       2.6 |      33.0 
           |     12.12 |    100.00 
-----------+-----------+----------
     Total |        34 |       436 
           |      34.0 |     436.0 
           |      7.80 |    100.00 

          Pearson chi2(1) =   0.9280   Pr =
>  0.335
           Fisher's exact =                
>  0.311
   1-sided Fisher's exact =                
>  0.250

. 
. ///Retroorbital Pain
> tab Retroorbital_Baraka DengueRapidTest_B
> araka,row exp chi2 exact

+--------------------+
| Key                |
|--------------------|
|     frequency      |
| expected frequency |
|   row percentage   |
+--------------------+

           | DengueRapi
           | dTest_Bara
Retroorbit |     ka
 al_Baraka |  Negative |     Total
-----------+-----------+----------
        No |       401 |       433 
           |     399.2 |     433.0 
           |     92.61 |    100.00 
-----------+-----------+----------
       Yes |         1 |         3 
           |       2.8 |       3.0 
           |     33.33 |    100.00 
-----------+-----------+----------
     Total |       402 |       436 
           |     402.0 |     436.0 
           |     92.20 |    100.00 


           | DengueRapi
           | dTest_Bara
Retroorbit |     ka
 al_Baraka |  Positive |     Total
-----------+-----------+----------
        No |        32 |       433 
           |      33.8 |     433.0 
           |      7.39 |    100.00 
-----------+-----------+----------
       Yes |         2 |         3 
           |       0.2 |       3.0 
           |     66.67 |    100.00 
-----------+-----------+----------
     Total |        34 |       436 
           |      34.0 |     436.0 
           |      7.80 |    100.00 

          Pearson chi2(1) =  14.5597   Pr =
>  0.000
           Fisher's exact =                
>  0.017
   1-sided Fisher's exact =                
>  0.017

. 
. ///Muscles Pain
> tab Muscle_Baraka DengueRapidTest_Baraka,
> row exp chi2 exact

+--------------------+
| Key                |
|--------------------|
|     frequency      |
| expected frequency |
|   row percentage   |
+--------------------+

           | DengueRapi
           | dTest_Bara
Muscle_Bar |     ka
       aka |  Negative |     Total
-----------+-----------+----------
        No |       397 |       423 
           |     390.0 |     423.0 
           |     93.85 |    100.00 
-----------+-----------+----------
       Yes |         5 |        13 
           |      12.0 |      13.0 
           |     38.46 |    100.00 
-----------+-----------+----------
     Total |       402 |       436 
           |     402.0 |     436.0 
           |     92.20 |    100.00 


           | DengueRapi
           | dTest_Bara
Muscle_Bar |     ka
       aka |  Positive |     Total
-----------+-----------+----------
        No |        26 |       423 
           |      33.0 |     423.0 
           |      6.15 |    100.00 
-----------+-----------+----------
       Yes |         8 |        13 
           |       1.0 |      13.0 
           |     61.54 |    100.00 
-----------+-----------+----------
     Total |        34 |       436 
           |      34.0 |     436.0 
           |      7.80 |    100.00 

          Pearson chi2(1) =  53.8217   Pr =
>  0.000
           Fisher's exact =                
>  0.000
   1-sided Fisher's exact =                
>  0.000

. 
. ///Joint/Bone Pain
> tab Joint_Baraka DengueRapidTest_Baraka,r
> ow exp chi2 exact

+--------------------+
| Key                |
|--------------------|
|     frequency      |
| expected frequency |
|   row percentage   |
+--------------------+

Enumerating sample-space combinations:
stage 3:  enumerations = 1
stage 2:  enumerations = 2
stage 1:  enumerations = 0

           | DengueRapi
           | dTest_Bara
Joint_Bara |     ka
        ka |  Negative |     Total
-----------+-----------+----------
        No |       396 |       426 
           |     392.8 |     426.0 
           |     92.96 |    100.00 
-----------+-----------+----------
       Yes |         5 |         9 
           |       8.3 |       9.0 
           |     55.56 |    100.00 
-----------+-----------+----------
Yes-Lumbar |         1 |         1 
           |       0.9 |       1.0 
           |    100.00 |    100.00 
-----------+-----------+----------
     Total |       402 |       436 
           |     402.0 |     436.0 
           |     92.20 |    100.00 


           | DengueRapi
           | dTest_Bara
Joint_Bara |     ka
        ka |  Positive |     Total
-----------+-----------+----------
        No |        30 |       426 
           |      33.2 |     426.0 
           |      7.04 |    100.00 
-----------+-----------+----------
       Yes |         4 |         9 
           |       0.7 |       9.0 
           |     44.44 |    100.00 
-----------+-----------+----------
Yes-Lumbar |         0 |         1 
           |       0.1 |       1.0 
           |      0.00 |    100.00 
-----------+-----------+----------
     Total |        34 |       436 
           |      34.0 |     436.0 
           |      7.80 |    100.00 

          Pearson chi2(2) =  17.2332   Pr =
>  0.000
           Fisher's exact =                
>  0.005

. 
. ///Bleeding any site
> tab Bleeding_Baraka DengueRapidTest_Barak
> a,row exp chi2 exact

+--------------------+
| Key                |
|--------------------|
|     frequency      |
| expected frequency |
|   row percentage   |
+--------------------+

           | DengueRapi
           | dTest_Bara
Bleeding_B |     ka
     araka |  Negative |     Total
-----------+-----------+----------
        No |       401 |       435 
           |     401.1 |     435.0 
           |     92.18 |    100.00 
-----------+-----------+----------
       Yes |         1 |         1 
           |       0.9 |       1.0 
           |    100.00 |    100.00 
-----------+-----------+----------
     Total |       402 |       436 
           |     402.0 |     436.0 
           |     92.20 |    100.00 


           | DengueRapi
           | dTest_Bara
Bleeding_B |     ka
     araka |  Positive |     Total
-----------+-----------+----------
        No |        34 |       435 
           |      33.9 |     435.0 
           |      7.82 |    100.00 
-----------+-----------+----------
       Yes |         0 |         1 
           |       0.1 |       1.0 
           |      0.00 |    100.00 
-----------+-----------+----------
     Total |        34 |       436 
           |      34.0 |     436.0 
           |      7.80 |    100.00 

          Pearson chi2(1) =   0.0848   Pr =
>  0.771
           Fisher's exact =                
>  1.000
   1-sided Fisher's exact =                
>  0.922

. 
. ///Signs
> ///Pallor
> tab Pillor_Baraka DengueRapidTest_Baraka,
> row exp chi2 exact

+--------------------+
| Key                |
|--------------------|
|     frequency      |
| expected frequency |
|   row percentage   |
+--------------------+

Enumerating sample-space combinations:
stage 3:  enumerations = 1
stage 2:  enumerations = 1
stage 1:  enumerations = 0

              | DengueRapi
              | dTest_Bara
              |     ka
Pillor_Baraka |  Negative |     Total
--------------+-----------+----------
           No |       357 |       384 
              |     354.1 |     384.0 
              |     92.97 |    100.00 
--------------+-----------+----------
Mild/Moderate |        43 |        50 
              |      46.1 |      50.0 
              |     86.00 |    100.00 
--------------+-----------+----------
       Severe |         2 |         2 
              |       1.8 |       2.0 
              |    100.00 |    100.00 
--------------+-----------+----------
        Total |       402 |       436 
              |     402.0 |     436.0 
              |     92.20 |    100.00 


              | DengueRapi
              | dTest_Bara
              |     ka
Pillor_Baraka |  Positive |     Total
--------------+-----------+----------
           No |        27 |       384 
              |      29.9 |     384.0 
              |      7.03 |    100.00 
--------------+-----------+----------
Mild/Moderate |         7 |        50 
              |       3.9 |      50.0 
              |     14.00 |    100.00 
--------------+-----------+----------
       Severe |         0 |         2 
              |       0.2 |       2.0 
              |      0.00 |    100.00 
--------------+-----------+----------
        Total |        34 |       436 
              |      34.0 |     436.0 
              |      7.80 |    100.00 

          Pearson chi2(2) =   3.1580   Pr =
>  0.206
           Fisher's exact =                
>  0.230

. 
. ///Dehydration
> tab Dehydration_Baraka DengueRapidTest_Ba
> raka,row exp chi2 exact

+--------------------+
| Key                |
|--------------------|
|     frequency      |
| expected frequency |
|   row percentage   |
+--------------------+

           | DengueRapi
           | dTest_Bara
Dehydratio |     ka
  n_Baraka |  Negative |     Total
-----------+-----------+----------
        No |       299 |       322 
           |     296.9 |     322.0 
           |     92.86 |    100.00 
-----------+-----------+----------
       Yes |       103 |       114 
           |     105.1 |     114.0 
           |     90.35 |    100.00 
-----------+-----------+----------
     Total |       402 |       436 
           |     402.0 |     436.0 
           |     92.20 |    100.00 


           | DengueRapi
           | dTest_Bara
Dehydratio |     ka
  n_Baraka |  Positive |     Total
-----------+-----------+----------
        No |        23 |       322 
           |      25.1 |     322.0 
           |      7.14 |    100.00 
-----------+-----------+----------
       Yes |        11 |       114 
           |       8.9 |     114.0 
           |      9.65 |    100.00 
-----------+-----------+----------
     Total |        34 |       436 
           |      34.0 |     436.0 
           |      7.80 |    100.00 

          Pearson chi2(1) =   0.7355   Pr =
>  0.391
           Fisher's exact =                
>  0.418
   1-sided Fisher's exact =                
>  0.252

. 
. ///Nutritional Status-Note for discussion
>  Dr Neema and Baraka about the Re-calcula
> tion stunting(Height for ag) and Wasting 
> (Weight for age)
> tab NutritionStatus_Baraka DengueRapidTes
> t_Baraka,row exp chi2 exact

+--------------------+
| Key                |
|--------------------|
|     frequency      |
| expected frequency |
|   row percentage   |
+--------------------+

Enumerating sample-space combinations:
stage 4:  enumerations = 1
stage 3:  enumerations = 2
stage 2:  enumerations = 4
stage 1:  enumerations = 0

           | DengueRapi
NutritionS | dTest_Bara
tatus_Bara |     ka
        ka |  Negative |     Total
-----------+-----------+----------
        No |       339 |       367 
           |     338.4 |     367.0 
           |     92.37 |    100.00 
-----------+-----------+----------
      Mild |        41 |        44 
           |      40.6 |      44.0 
           |     93.18 |    100.00 
-----------+-----------+----------
  Moderate |        16 |        18 
           |      16.6 |      18.0 
           |     88.89 |    100.00 
-----------+-----------+----------
    Severe |         6 |         7 
           |       6.5 |       7.0 
           |     85.71 |    100.00 
-----------+-----------+----------
     Total |       402 |       436 
           |     402.0 |     436.0 
           |     92.20 |    100.00 


           | DengueRapi
NutritionS | dTest_Bara
tatus_Bara |     ka
        ka |  Positive |     Total
-----------+-----------+----------
        No |        28 |       367 
           |      28.6 |     367.0 
           |      7.63 |    100.00 
-----------+-----------+----------
      Mild |         3 |        44 
           |       3.4 |      44.0 
           |      6.82 |    100.00 
-----------+-----------+----------
  Moderate |         2 |        18 
           |       1.4 |      18.0 
           |     11.11 |    100.00 
-----------+-----------+----------
    Severe |         1 |         7 
           |       0.5 |       7.0 
           |     14.29 |    100.00 
-----------+-----------+----------
     Total |        34 |       436 
           |      34.0 |     436.0 
           |      7.80 |    100.00 

          Pearson chi2(3) =   0.7578   Pr =
>  0.860
           Fisher's exact =                
>  0.600

. tab Wasting_Baraka2 DengueRapidTest_Barak
> a,row exp chi2 exact

+--------------------+
| Key                |
|--------------------|
|     frequency      |
| expected frequency |
|   row percentage   |
+--------------------+

Enumerating sample-space combinations:
stage 4:  enumerations = 1
stage 3:  enumerations = 4
stage 2:  enumerations = 17
stage 1:  enumerations = 0

           | DengueRapi
           | dTest_Bara
Wasting_Ba |     ka
     raka2 |  Negative |     Total
-----------+-----------+----------
  Severely |         4 |         7 
           |       6.5 |       7.0 
           |     57.14 |    100.00 
-----------+-----------+----------
Moderately |        14 |        16 
           |      14.9 |      16.0 
           |     87.50 |    100.00 
-----------+-----------+----------
      Mild |       335 |       356 
           |     331.9 |     356.0 
           |     94.10 |    100.00 
-----------+-----------+----------
    Normal |        32 |        34 
           |      31.7 |      34.0 
           |     94.12 |    100.00 
-----------+-----------+----------
     Total |       385 |       413 
           |     385.0 |     413.0 
           |     93.22 |    100.00 


           | DengueRapi
           | dTest_Bara
Wasting_Ba |     ka
     raka2 |  Positive |     Total
-----------+-----------+----------
  Severely |         3 |         7 
           |       0.5 |       7.0 
           |     42.86 |    100.00 
-----------+-----------+----------
Moderately |         2 |        16 
           |       1.1 |      16.0 
           |     12.50 |    100.00 
-----------+-----------+----------
      Mild |        21 |       356 
           |      24.1 |     356.0 
           |      5.90 |    100.00 
-----------+-----------+----------
    Normal |         2 |        34 
           |       2.3 |      34.0 
           |      5.88 |    100.00 
-----------+-----------+----------
     Total |        28 |       413 
           |      28.0 |     413.0 
           |      6.78 |    100.00 

          Pearson chi2(3) =  15.7249   Pr =
>  0.001
           Fisher's exact =                
>  0.012

. 
. ///Limb or Eyelid Oedema
> tab LimbEyelid_Baraka DengueRapidTest_Bar
> aka,row exp chi2 exact

+--------------------+
| Key                |
|--------------------|
|     frequency      |
| expected frequency |
|   row percentage   |
+--------------------+

           | DengueRapi
           | dTest_Bara
LimbEyelid |     ka
   _Baraka |  Negative |     Total
-----------+-----------+----------
        No |       397 |       429 
           |     395.5 |     429.0 
           |     92.54 |    100.00 
-----------+-----------+----------
       Yes |         5 |         7 
           |       6.5 |       7.0 
           |     71.43 |    100.00 
-----------+-----------+----------
     Total |       402 |       436 
           |     402.0 |     436.0 
           |     92.20 |    100.00 


           | DengueRapi
           | dTest_Bara
LimbEyelid |     ka
   _Baraka |  Positive |     Total
-----------+-----------+----------
        No |        32 |       429 
           |      33.5 |     429.0 
           |      7.46 |    100.00 
-----------+-----------+----------
       Yes |         2 |         7 
           |       0.5 |       7.0 
           |     28.57 |    100.00 
-----------+-----------+----------
     Total |        34 |       436 
           |      34.0 |     436.0 
           |      7.80 |    100.00 

          Pearson chi2(1) =   4.2698   Pr =
>  0.039
           Fisher's exact =                
>  0.097
   1-sided Fisher's exact =                
>  0.097

. 
. ///Hepato or Splenomegly
> tab Hepto_Baraka DengueRapidTest_Baraka,r
> ow exp chi2 exact

+--------------------+
| Key                |
|--------------------|
|     frequency      |
| expected frequency |
|   row percentage   |
+--------------------+

           | DengueRapi
           | dTest_Bara
Hepto_Bara |     ka
        ka |  Negative |     Total
-----------+-----------+----------
        No |       392 |       423 
           |     389.9 |     423.0 
           |     92.67 |    100.00 
-----------+-----------+----------
       Yes |         9 |        12 
           |      11.1 |      12.0 
           |     75.00 |    100.00 
-----------+-----------+----------
     Total |       401 |       435 
           |     401.0 |     435.0 
           |     92.18 |    100.00 


           | DengueRapi
           | dTest_Bara
Hepto_Bara |     ka
        ka |  Positive |     Total
-----------+-----------+----------
        No |        31 |       423 
           |      33.1 |     423.0 
           |      7.33 |    100.00 
-----------+-----------+----------
       Yes |         3 |        12 
           |       0.9 |      12.0 
           |     25.00 |    100.00 
-----------+-----------+----------
     Total |        34 |       435 
           |      34.0 |     435.0 
           |      7.82 |    100.00 

          Pearson chi2(1) =   5.0574   Pr =
>  0.025
           Fisher's exact =                
>  0.059
   1-sided Fisher's exact =                
>  0.059

. 
. ///Pneumonia
> tab Pneumonia_Baraka DengueRapidTest_Bara
> ka,row exp chi2 exact

+--------------------+
| Key                |
|--------------------|
|     frequency      |
| expected frequency |
|   row percentage   |
+--------------------+

           | DengueRapi
           | dTest_Bara
Pneumonia_ |     ka
    Baraka |  Negative |     Total
-----------+-----------+----------
        No |       348 |       377 
           |     347.6 |     377.0 
           |     92.31 |    100.00 
-----------+-----------+----------
       Yes |        54 |        59 
           |      54.4 |      59.0 
           |     91.53 |    100.00 
-----------+-----------+----------
     Total |       402 |       436 
           |     402.0 |     436.0 
           |     92.20 |    100.00 


           | DengueRapi
           | dTest_Bara
Pneumonia_ |     ka
    Baraka |  Positive |     Total
-----------+-----------+----------
        No |        29 |       377 
           |      29.4 |     377.0 
           |      7.69 |    100.00 
-----------+-----------+----------
       Yes |         5 |        59 
           |       4.6 |      59.0 
           |      8.47 |    100.00 
-----------+-----------+----------
     Total |        34 |       436 
           |      34.0 |     436.0 
           |      7.80 |    100.00 

          Pearson chi2(1) =   0.0434   Pr =
>  0.835
           Fisher's exact =                
>  0.795
   1-sided Fisher's exact =                
>  0.499

. 
. ///Urinary tract Infection
> tab UTI_Baraka DengueRapidTest_Baraka,row
>  exp chi2 exact

+--------------------+
| Key                |
|--------------------|
|     frequency      |
| expected frequency |
|   row percentage   |
+--------------------+

           | DengueRapi
           | dTest_Bara
           |     ka
UTI_Baraka |  Negative |     Total
-----------+-----------+----------
        No |       374 |       404 
           |     372.5 |     404.0 
           |     92.57 |    100.00 
-----------+-----------+----------
       Yes |        28 |        32 
           |      29.5 |      32.0 
           |     87.50 |    100.00 
-----------+-----------+----------
     Total |       402 |       436 
           |     402.0 |     436.0 
           |     92.20 |    100.00 


           | DengueRapi
           | dTest_Bara
           |     ka
UTI_Baraka |  Positive |     Total
-----------+-----------+----------
        No |        30 |       404 
           |      31.5 |     404.0 
           |      7.43 |    100.00 
-----------+-----------+----------
       Yes |         4 |        32 
           |       2.5 |      32.0 
           |     12.50 |    100.00 
-----------+-----------+----------
     Total |        34 |       436 
           |      34.0 |     436.0 
           |      7.80 |    100.00 

          Pearson chi2(1) =   1.0618   Pr =
>  0.303
           Fisher's exact =                
>  0.299
   1-sided Fisher's exact =                
>  0.232

. 
. ///Meningitis or Encephalitis
> tab Meningitis_Baraka DengueRapidTest_Bar
> aka,row exp chi2 exact

+--------------------+
| Key                |
|--------------------|
|     frequency      |
| expected frequency |
|   row percentage   |
+--------------------+

           | DengueRapi
           | dTest_Bara
Meningitis |     ka
   _Baraka |  Negative |     Total
-----------+-----------+----------
        No |       394 |       426 
           |     392.8 |     426.0 
           |     92.49 |    100.00 
-----------+-----------+----------
       Yes |         8 |        10 
           |       9.2 |      10.0 
           |     80.00 |    100.00 
-----------+-----------+----------
     Total |       402 |       436 
           |     402.0 |     436.0 
           |     92.20 |    100.00 


           | DengueRapi
           | dTest_Bara
Meningitis |     ka
   _Baraka |  Positive |     Total
-----------+-----------+----------
        No |        32 |       426 
           |      33.2 |     426.0 
           |      7.51 |    100.00 
-----------+-----------+----------
       Yes |         2 |        10 
           |       0.8 |      10.0 
           |     20.00 |    100.00 
-----------+-----------+----------
     Total |        34 |       436 
           |      34.0 |     436.0 
           |      7.80 |    100.00 

          Pearson chi2(1) =   2.1193   Pr =
>  0.145
           Fisher's exact =                
>  0.179
   1-sided Fisher's exact =                
>  0.179

.  
.  
. 
. ///Table XX: Clinical spectrum pattern of
>  Malaria infections among children presen
> ting with fever at some of health facilit
> ies in Mwanza region. 
> ///Symptoms
> ///Admission Children Body Temperature (F
> ever)
> tab Fever_Baraka mRDt_Baraka,row exp chi2
>  exact

+--------------------+
| Key                |
|--------------------|
|     frequency      |
| expected frequency |
|   row percentage   |
+--------------------+

           | mRDt_Barak
Fever_Bara |     a
        ka |  Negative |     Total
-----------+-----------+----------
       >37 |       368 |       436 
           |     368.0 |     436.0 
           |     84.40 |    100.00 
-----------+-----------+----------
     Total |       368 |       436 
           |     368.0 |     436.0 
           |     84.40 |    100.00 


           | mRDt_Barak
Fever_Bara |     a
        ka |  Positive |     Total
-----------+-----------+----------
       >37 |        68 |       436 
           |      68.0 |     436.0 
           |     15.60 |    100.00 
-----------+-----------+----------
     Total |        68 |       436 
           |      68.0 |     436.0 
           |     15.60 |    100.00 


. 
. ///Duration of Fever (Days)
> tab DurationFever_Baraka mRDt_Baraka,row 
> exp chi2 exact

+--------------------+
| Key                |
|--------------------|
|     frequency      |
| expected frequency |
|   row percentage   |
+--------------------+

           | mRDt_Barak
DurationFe |     a
ver_Baraka |  Negative |     Total
-----------+-----------+----------
   1-3days |       308 |       361 
           |     304.7 |     361.0 
           |     85.32 |    100.00 
-----------+-----------+----------
   3-7days |        60 |        75 
           |      63.3 |      75.0 
           |     80.00 |    100.00 
-----------+-----------+----------
     Total |       368 |       436 
           |     368.0 |     436.0 
           |     84.40 |    100.00 


           | mRDt_Barak
DurationFe |     a
ver_Baraka |  Positive |     Total
-----------+-----------+----------
   1-3days |        53 |       361 
           |      56.3 |     361.0 
           |     14.68 |    100.00 
-----------+-----------+----------
   3-7days |        15 |        75 
           |      11.7 |      75.0 
           |     20.00 |    100.00 
-----------+-----------+----------
     Total |        68 |       436 
           |      68.0 |     436.0 
           |     15.60 |    100.00 

          Pearson chi2(1) =   1.3344   Pr =
>  0.248
           Fisher's exact =                
>  0.293
   1-sided Fisher's exact =                
>  0.163

. 
. ///Rash
> tab Rash_Baraka mRDt_Baraka,row exp chi2 
> exact

+--------------------+
| Key                |
|--------------------|
|     frequency      |
| expected frequency |
|   row percentage   |
+--------------------+

           | mRDt_Barak
Rash_Barak |     a
         a |  Negative |     Total
-----------+-----------+----------
        No |       346 |       411 
           |     346.9 |     411.0 
           |     84.18 |    100.00 
-----------+-----------+----------
       Yes |        22 |        25 
           |      21.1 |      25.0 
           |     88.00 |    100.00 
-----------+-----------+----------
     Total |       368 |       436 
           |     368.0 |     436.0 
           |     84.40 |    100.00 


           | mRDt_Barak
Rash_Barak |     a
         a |  Positive |     Total
-----------+-----------+----------
        No |        65 |       411 
           |      64.1 |     411.0 
           |     15.82 |    100.00 
-----------+-----------+----------
       Yes |         3 |        25 
           |       3.9 |      25.0 
           |     12.00 |    100.00 
-----------+-----------+----------
     Total |        68 |       436 
           |      68.0 |     436.0 
           |     15.60 |    100.00 

          Pearson chi2(1) =   0.2606   Pr =
>  0.610
           Fisher's exact =                
>  0.781
   1-sided Fisher's exact =                
>  0.433

. 
. ///Diarrhea
> tab Diarrhea_Baraka mRDt_Baraka,row exp c
> hi2 exact

+--------------------+
| Key                |
|--------------------|
|     frequency      |
| expected frequency |
|   row percentage   |
+--------------------+

           | mRDt_Barak
Diarrhea_B |     a
     araka |  Negative |     Total
-----------+-----------+----------
        No |       266 |       313 
           |     264.2 |     313.0 
           |     84.98 |    100.00 
-----------+-----------+----------
       Yes |       102 |       123 
           |     103.8 |     123.0 
           |     82.93 |    100.00 
-----------+-----------+----------
     Total |       368 |       436 
           |     368.0 |     436.0 
           |     84.40 |    100.00 


           | mRDt_Barak
Diarrhea_B |     a
     araka |  Positive |     Total
-----------+-----------+----------
        No |        47 |       313 
           |      48.8 |     313.0 
           |     15.02 |    100.00 
-----------+-----------+----------
       Yes |        21 |       123 
           |      19.2 |     123.0 
           |     17.07 |    100.00 
-----------+-----------+----------
     Total |        68 |       436 
           |      68.0 |     436.0 
           |     15.60 |    100.00 

          Pearson chi2(1) =   0.2839   Pr =
>  0.594
           Fisher's exact =                
>  0.660
   1-sided Fisher's exact =                
>  0.345

. 
. ///Vomiting
> tab Vomiting_Baraka mRDt_Baraka,row exp c
> hi2 exact

+--------------------+
| Key                |
|--------------------|
|     frequency      |
| expected frequency |
|   row percentage   |
+--------------------+

           | mRDt_Barak
Vomiting_B |     a
     araka |  Negative |     Total
-----------+-----------+----------
        No |       244 |       289 
           |     243.9 |     289.0 
           |     84.43 |    100.00 
-----------+-----------+----------
       Yes |       124 |       147 
           |     124.1 |     147.0 
           |     84.35 |    100.00 
-----------+-----------+----------
     Total |       368 |       436 
           |     368.0 |     436.0 
           |     84.40 |    100.00 


           | mRDt_Barak
Vomiting_B |     a
     araka |  Positive |     Total
-----------+-----------+----------
        No |        45 |       289 
           |      45.1 |     289.0 
           |     15.57 |    100.00 
-----------+-----------+----------
       Yes |        23 |       147 
           |      22.9 |     147.0 
           |     15.65 |    100.00 
-----------+-----------+----------
     Total |        68 |       436 
           |      68.0 |     436.0 
           |     15.60 |    100.00 

          Pearson chi2(1) =   0.0004   Pr =
>  0.984
           Fisher's exact =                
>  1.000
   1-sided Fisher's exact =                
>  0.543

. 
. ///Headache
> tab Headach_Baraka mRDt_Baraka,row exp ch
> i2 exact

+--------------------+
| Key                |
|--------------------|
|     frequency      |
| expected frequency |
|   row percentage   |
+--------------------+

           | mRDt_Barak
Headach_Ba |     a
      raka |  Negative |     Total
-----------+-----------+----------
        No |       344 |       403 
           |     340.1 |     403.0 
           |     85.36 |    100.00 
-----------+-----------+----------
       Yes |        24 |        33 
           |      27.9 |      33.0 
           |     72.73 |    100.00 
-----------+-----------+----------
     Total |       368 |       436 
           |     368.0 |     436.0 
           |     84.40 |    100.00 


           | mRDt_Barak
Headach_Ba |     a
      raka |  Positive |     Total
-----------+-----------+----------
        No |        59 |       403 
           |      62.9 |     403.0 
           |     14.64 |    100.00 
-----------+-----------+----------
       Yes |         9 |        33 
           |       5.1 |      33.0 
           |     27.27 |    100.00 
-----------+-----------+----------
     Total |        68 |       436 
           |      68.0 |     436.0 
           |     15.60 |    100.00 

          Pearson chi2(1) =   3.6977   Pr =
>  0.054
           Fisher's exact =                
>  0.076
   1-sided Fisher's exact =                
>  0.054

. 
. ///Retroorbital Pain
> tab Retroorbital_Baraka mRDt_Baraka,row e
> xp chi2 exact

+--------------------+
| Key                |
|--------------------|
|     frequency      |
| expected frequency |
|   row percentage   |
+--------------------+

           | mRDt_Barak
Retroorbit |     a
 al_Baraka |  Negative |     Total
-----------+-----------+----------
        No |       367 |       433 
           |     365.5 |     433.0 
           |     84.76 |    100.00 
-----------+-----------+----------
       Yes |         1 |         3 
           |       2.5 |       3.0 
           |     33.33 |    100.00 
-----------+-----------+----------
     Total |       368 |       436 
           |     368.0 |     436.0 
           |     84.40 |    100.00 


           | mRDt_Barak
Retroorbit |     a
 al_Baraka |  Positive |     Total
-----------+-----------+----------
        No |        66 |       433 
           |      67.5 |     433.0 
           |     15.24 |    100.00 
-----------+-----------+----------
       Yes |         2 |         3 
           |       0.5 |       3.0 
           |     66.67 |    100.00 
-----------+-----------+----------
     Total |        68 |       436 
           |      68.0 |     436.0 
           |     15.60 |    100.00 

          Pearson chi2(1) =   5.9851   Pr =
>  0.014
           Fisher's exact =                
>  0.065
   1-sided Fisher's exact =                
>  0.065

. 
. ///Muscles Pain
> tab Muscle_Baraka mRDt_Baraka,row exp chi
> 2 exact

+--------------------+
| Key                |
|--------------------|
|     frequency      |
| expected frequency |
|   row percentage   |
+--------------------+

           | mRDt_Barak
Muscle_Bar |     a
       aka |  Negative |     Total
-----------+-----------+----------
        No |       359 |       423 
           |     357.0 |     423.0 
           |     84.87 |    100.00 
-----------+-----------+----------
       Yes |         9 |        13 
           |      11.0 |      13.0 
           |     69.23 |    100.00 
-----------+-----------+----------
     Total |       368 |       436 
           |     368.0 |     436.0 
           |     84.40 |    100.00 


           | mRDt_Barak
Muscle_Bar |     a
       aka |  Positive |     Total
-----------+-----------+----------
        No |        64 |       423 
           |      66.0 |     423.0 
           |     15.13 |    100.00 
-----------+-----------+----------
       Yes |         4 |        13 
           |       2.0 |      13.0 
           |     30.77 |    100.00 
-----------+-----------+----------
     Total |        68 |       436 
           |      68.0 |     436.0 
           |     15.60 |    100.00 

          Pearson chi2(1) =   2.3434   Pr =
>  0.126
           Fisher's exact =                
>  0.129
   1-sided Fisher's exact =                
>  0.129

. 
. ///Joint/Bone Pain
> tab Joint_Baraka mRDt_Baraka,row exp chi2
>  exact

+--------------------+
| Key                |
|--------------------|
|     frequency      |
| expected frequency |
|   row percentage   |
+--------------------+

Enumerating sample-space combinations:
stage 3:  enumerations = 1
stage 2:  enumerations = 2
stage 1:  enumerations = 0

           | mRDt_Barak
Joint_Bara |     a
        ka |  Negative |     Total
-----------+-----------+----------
        No |       359 |       426 
           |     359.6 |     426.0 
           |     84.27 |    100.00 
-----------+-----------+----------
       Yes |         9 |         9 
           |       7.6 |       9.0 
           |    100.00 |    100.00 
-----------+-----------+----------
Yes-Lumbar |         0 |         1 
           |       0.8 |       1.0 
           |      0.00 |    100.00 
-----------+-----------+----------
     Total |       368 |       436 
           |     368.0 |     436.0 
           |     84.40 |    100.00 


           | mRDt_Barak
Joint_Bara |     a
        ka |  Positive |     Total
-----------+-----------+----------
        No |        67 |       426 
           |      66.4 |     426.0 
           |     15.73 |    100.00 
-----------+-----------+----------
       Yes |         0 |         9 
           |       1.4 |       9.0 
           |      0.00 |    100.00 
-----------+-----------+----------
Yes-Lumbar |         1 |         1 
           |       0.2 |       1.0 
           |    100.00 |    100.00 
-----------+-----------+----------
     Total |        68 |       436 
           |      68.0 |     436.0 
           |     15.60 |    100.00 

          Pearson chi2(2) =   7.0804   Pr =
>  0.029
           Fisher's exact =                
>  0.089

. 
. ///Bleeding any site
> tab Bleeding_Baraka mRDt_Baraka,row exp c
> hi2 exact

+--------------------+
| Key                |
|--------------------|
|     frequency      |
| expected frequency |
|   row percentage   |
+--------------------+

           | mRDt_Barak
Bleeding_B |     a
     araka |  Negative |     Total
-----------+-----------+----------
        No |       367 |       435 
           |     367.2 |     435.0 
           |     84.37 |    100.00 
-----------+-----------+----------
       Yes |         1 |         1 
           |       0.8 |       1.0 
           |    100.00 |    100.00 
-----------+-----------+----------
     Total |       368 |       436 
           |     368.0 |     436.0 
           |     84.40 |    100.00 


           | mRDt_Barak
Bleeding_B |     a
     araka |  Positive |     Total
-----------+-----------+----------
        No |        68 |       435 
           |      67.8 |     435.0 
           |     15.63 |    100.00 
-----------+-----------+----------
       Yes |         0 |         1 
           |       0.2 |       1.0 
           |      0.00 |    100.00 
-----------+-----------+----------
     Total |        68 |       436 
           |      68.0 |     436.0 
           |     15.60 |    100.00 

          Pearson chi2(1) =   0.1852   Pr =
>  0.667
           Fisher's exact =                
>  1.000
   1-sided Fisher's exact =                
>  0.844

. 
. ///Signs
> ///Pallor
> tab Pillor_Baraka mRDt_Baraka,row exp chi
> 2 exact

+--------------------+
| Key                |
|--------------------|
|     frequency      |
| expected frequency |
|   row percentage   |
+--------------------+

Enumerating sample-space combinations:
stage 3:  enumerations = 1
stage 2:  enumerations = 2
stage 1:  enumerations = 0

              | mRDt_Barak
              |     a
Pillor_Baraka |  Negative |     Total
--------------+-----------+----------
           No |       328 |       384 
              |     324.1 |     384.0 
              |     85.42 |    100.00 
--------------+-----------+----------
Mild/Moderate |        39 |        50 
              |      42.2 |      50.0 
              |     78.00 |    100.00 
--------------+-----------+----------
       Severe |         1 |         2 
              |       1.7 |       2.0 
              |     50.00 |    100.00 
--------------+-----------+----------
        Total |       368 |       436 
              |     368.0 |     436.0 
              |     84.40 |    100.00 


              | mRDt_Barak
              |     a
Pillor_Baraka |  Positive |     Total
--------------+-----------+----------
           No |        56 |       384 
              |      59.9 |     384.0 
              |     14.58 |    100.00 
--------------+-----------+----------
Mild/Moderate |        11 |        50 
              |       7.8 |      50.0 
              |     22.00 |    100.00 
--------------+-----------+----------
       Severe |         1 |         2 
              |       0.3 |       2.0 
              |     50.00 |    100.00 
--------------+-----------+----------
        Total |        68 |       436 
              |      68.0 |     436.0 
              |     15.60 |    100.00 

          Pearson chi2(2) =   3.6552   Pr =
>  0.161
           Fisher's exact =                
>  0.122

. 
. ///Dehydration
> tab Dehydration_Baraka mRDt_Baraka,row ex
> p chi2 exact

+--------------------+
| Key                |
|--------------------|
|     frequency      |
| expected frequency |
|   row percentage   |
+--------------------+

           | mRDt_Barak
Dehydratio |     a
  n_Baraka |  Negative |     Total
-----------+-----------+----------
        No |       270 |       322 
           |     271.8 |     322.0 
           |     83.85 |    100.00 
-----------+-----------+----------
       Yes |        98 |       114 
           |      96.2 |     114.0 
           |     85.96 |    100.00 
-----------+-----------+----------
     Total |       368 |       436 
           |     368.0 |     436.0 
           |     84.40 |    100.00 


           | mRDt_Barak
Dehydratio |     a
  n_Baraka |  Positive |     Total
-----------+-----------+----------
        No |        52 |       322 
           |      50.2 |     322.0 
           |     16.15 |    100.00 
-----------+-----------+----------
       Yes |        16 |       114 
           |      17.8 |     114.0 
           |     14.04 |    100.00 
-----------+-----------+----------
     Total |        68 |       436 
           |      68.0 |     436.0 
           |     15.60 |    100.00 

          Pearson chi2(1) =   0.2858   Pr =
>  0.593
           Fisher's exact =                
>  0.654
   1-sided Fisher's exact =                
>  0.356

. ///Nutritional Status-Note for discussion
>  Dr Neema and Baraka about the Re-calcula
> tion 
> ***stunting(Height for age) and Wasting (
> Weight for age)
. tab NutritionStatus_Baraka mRDt_Baraka,ro
> w exp chi2 exact

+--------------------+
| Key                |
|--------------------|
|     frequency      |
| expected frequency |
|   row percentage   |
+--------------------+

Enumerating sample-space combinations:
stage 4:  enumerations = 1
stage 3:  enumerations = 3
stage 2:  enumerations = 9
stage 1:  enumerations = 0

NutritionS | mRDt_Barak
tatus_Bara |     a
        ka |  Negative |     Total
-----------+-----------+----------
        No |       311 |       367 
           |     309.8 |     367.0 
           |     84.74 |    100.00 
-----------+-----------+----------
      Mild |        35 |        44 
           |      37.1 |      44.0 
           |     79.55 |    100.00 
-----------+-----------+----------
  Moderate |        15 |        18 
           |      15.2 |      18.0 
           |     83.33 |    100.00 
-----------+-----------+----------
    Severe |         7 |         7 
           |       5.9 |       7.0 
           |    100.00 |    100.00 
-----------+-----------+----------
     Total |       368 |       436 
           |     368.0 |     436.0 
           |     84.40 |    100.00 


NutritionS | mRDt_Barak
tatus_Bara |     a
        ka |  Positive |     Total
-----------+-----------+----------
        No |        56 |       367 
           |      57.2 |     367.0 
           |     15.26 |    100.00 
-----------+-----------+----------
      Mild |         9 |        44 
           |       6.9 |      44.0 
           |     20.45 |    100.00 
-----------+-----------+----------
  Moderate |         3 |        18 
           |       2.8 |      18.0 
           |     16.67 |    100.00 
-----------+-----------+----------
    Severe |         0 |         7 
           |       1.1 |       7.0 
           |      0.00 |    100.00 
-----------+-----------+----------
     Total |        68 |       436 
           |      68.0 |     436.0 
           |     15.60 |    100.00 

          Pearson chi2(3) =   2.1298   Pr =
>  0.546
           Fisher's exact =                
>  0.619

. tab Wasting_Baraka2 mRDt_Baraka,row exp c
> hi2 exact

+--------------------+
| Key                |
|--------------------|
|     frequency      |
| expected frequency |
|   row percentage   |
+--------------------+

Enumerating sample-space combinations:
stage 4:  enumerations = 1
stage 3:  enumerations = 3
stage 2:  enumerations = 11
stage 1:  enumerations = 0

           | mRDt_Barak
Wasting_Ba |     a
     raka2 |  Negative |     Total
-----------+-----------+----------
  Severely |         7 |         7 
           |       5.9 |       7.0 
           |    100.00 |    100.00 
-----------+-----------+----------
Moderately |        12 |        16 
           |      13.6 |      16.0 
           |     75.00 |    100.00 
-----------+-----------+----------
      Mild |       302 |       356 
           |     302.6 |     356.0 
           |     84.83 |    100.00 
-----------+-----------+----------
    Normal |        30 |        34 
           |      28.9 |      34.0 
           |     88.24 |    100.00 
-----------+-----------+----------
     Total |       351 |       413 
           |     351.0 |     413.0 
           |     84.99 |    100.00 


           | mRDt_Barak
Wasting_Ba |     a
     raka2 |  Positive |     Total
-----------+-----------+----------
  Severely |         0 |         7 
           |       1.1 |       7.0 
           |      0.00 |    100.00 
-----------+-----------+----------
Moderately |         4 |        16 
           |       2.4 |      16.0 
           |     25.00 |    100.00 
-----------+-----------+----------
      Mild |        54 |       356 
           |      53.4 |     356.0 
           |     15.17 |    100.00 
-----------+-----------+----------
    Normal |         4 |        34 
           |       5.1 |      34.0 
           |     11.76 |    100.00 
-----------+-----------+----------
     Total |        62 |       413 
           |      62.0 |     413.0 
           |     15.01 |    100.00 

          Pearson chi2(3) =   2.7754   Pr =
>  0.428
           Fisher's exact =                
>  0.492

. 
. 
. ///Limb or Eyelid Oedema
> tab LimbEyelid_Baraka mRDt_Baraka,row exp
>  chi2 exact

+--------------------+
| Key                |
|--------------------|
|     frequency      |
| expected frequency |
|   row percentage   |
+--------------------+

           | mRDt_Barak
LimbEyelid |     a
   _Baraka |  Negative |     Total
-----------+-----------+----------
        No |       362 |       429 
           |     362.1 |     429.0 
           |     84.38 |    100.00 
-----------+-----------+----------
       Yes |         6 |         7 
           |       5.9 |       7.0 
           |     85.71 |    100.00 
-----------+-----------+----------
     Total |       368 |       436 
           |     368.0 |     436.0 
           |     84.40 |    100.00 


           | mRDt_Barak
LimbEyelid |     a
   _Baraka |  Positive |     Total
-----------+-----------+----------
        No |        67 |       429 
           |      66.9 |     429.0 
           |     15.62 |    100.00 
-----------+-----------+----------
       Yes |         1 |         7 
           |       1.1 |       7.0 
           |     14.29 |    100.00 
-----------+-----------+----------
     Total |        68 |       436 
           |      68.0 |     436.0 
           |     15.60 |    100.00 

          Pearson chi2(1) =   0.0093   Pr =
>  0.923
           Fisher's exact =                
>  1.000
   1-sided Fisher's exact =                
>  0.700

. 
. ///Hepato or Splenomegly
> tab Hepto_Baraka mRDt_Baraka,row exp chi2
>  exact

+--------------------+
| Key                |
|--------------------|
|     frequency      |
| expected frequency |
|   row percentage   |
+--------------------+

           | mRDt_Barak
Hepto_Bara |     a
        ka |  Negative |     Total
-----------+-----------+----------
        No |       358 |       423 
           |     356.9 |     423.0 
           |     84.63 |    100.00 
-----------+-----------+----------
       Yes |         9 |        12 
           |      10.1 |      12.0 
           |     75.00 |    100.00 
-----------+-----------+----------
     Total |       367 |       435 
           |     367.0 |     435.0 
           |     84.37 |    100.00 


           | mRDt_Barak
Hepto_Bara |     a
        ka |  Positive |     Total
-----------+-----------+----------
        No |        65 |       423 
           |      66.1 |     423.0 
           |     15.37 |    100.00 
-----------+-----------+----------
       Yes |         3 |        12 
           |       1.9 |      12.0 
           |     25.00 |    100.00 
-----------+-----------+----------
     Total |        68 |       435 
           |      68.0 |     435.0 
           |     15.63 |    100.00 

          Pearson chi2(1) =   0.8211   Pr =
>  0.365
           Fisher's exact =                
>  0.411
   1-sided Fisher's exact =                
>  0.285

. 
. ///Pneumonia
> tab Pneumonia_Baraka mRDt_Baraka,row exp 
> chi2 exact

+--------------------+
| Key                |
|--------------------|
|     frequency      |
| expected frequency |
|   row percentage   |
+--------------------+

           | mRDt_Barak
Pneumonia_ |     a
    Baraka |  Negative |     Total
-----------+-----------+----------
        No |       319 |       377 
           |     318.2 |     377.0 
           |     84.62 |    100.00 
-----------+-----------+----------
       Yes |        49 |        59 
           |      49.8 |      59.0 
           |     83.05 |    100.00 
-----------+-----------+----------
     Total |       368 |       436 
           |     368.0 |     436.0 
           |     84.40 |    100.00 


           | mRDt_Barak
Pneumonia_ |     a
    Baraka |  Positive |     Total
-----------+-----------+----------
        No |        58 |       377 
           |      58.8 |     377.0 
           |     15.38 |    100.00 
-----------+-----------+----------
       Yes |        10 |        59 
           |       9.2 |      59.0 
           |     16.95 |    100.00 
-----------+-----------+----------
     Total |        68 |       436 
           |      68.0 |     436.0 
           |     15.60 |    100.00 

          Pearson chi2(1) =   0.0949   Pr =
>  0.758
           Fisher's exact =                
>  0.704
   1-sided Fisher's exact =                
>  0.442

. 
. ///Urinary tract Infection
> tab UTI_Baraka mRDt_Baraka,row exp chi2 e
> xact

+--------------------+
| Key                |
|--------------------|
|     frequency      |
| expected frequency |
|   row percentage   |
+--------------------+

           | mRDt_Barak
           |     a
UTI_Baraka |  Negative |     Total
-----------+-----------+----------
        No |       341 |       404 
           |     341.0 |     404.0 
           |     84.41 |    100.00 
-----------+-----------+----------
       Yes |        27 |        32 
           |      27.0 |      32.0 
           |     84.38 |    100.00 
-----------+-----------+----------
     Total |       368 |       436 
           |     368.0 |     436.0 
           |     84.40 |    100.00 


           | mRDt_Barak
           |     a
UTI_Baraka |  Positive |     Total
-----------+-----------+----------
        No |        63 |       404 
           |      63.0 |     404.0 
           |     15.59 |    100.00 
-----------+-----------+----------
       Yes |         5 |        32 
           |       5.0 |      32.0 
           |     15.63 |    100.00 
-----------+-----------+----------
     Total |        68 |       436 
           |      68.0 |     436.0 
           |     15.60 |    100.00 

          Pearson chi2(1) =   0.0000   Pr =
>  0.996
           Fisher's exact =                
>  1.000
   1-sided Fisher's exact =                
>  0.579

. 
. ///Meningitis or Encephalitis
> tab Meningitis_Baraka mRDt_Baraka,row exp
>  chi2 exact

+--------------------+
| Key                |
|--------------------|
|     frequency      |
| expected frequency |
|   row percentage   |
+--------------------+

           | mRDt_Barak
Meningitis |     a
   _Baraka |  Negative |     Total
-----------+-----------+----------
        No |       360 |       426 
           |     359.6 |     426.0 
           |     84.51 |    100.00 
-----------+-----------+----------
       Yes |         8 |        10 
           |       8.4 |      10.0 
           |     80.00 |    100.00 
-----------+-----------+----------
     Total |       368 |       436 
           |     368.0 |     436.0 
           |     84.40 |    100.00 


           | mRDt_Barak
Meningitis |     a
   _Baraka |  Positive |     Total
-----------+-----------+----------
        No |        66 |       426 
           |      66.4 |     426.0 
           |     15.49 |    100.00 
-----------+-----------+----------
       Yes |         2 |        10 
           |       1.6 |      10.0 
           |     20.00 |    100.00 
-----------+-----------+----------
     Total |        68 |       436 
           |      68.0 |     436.0 
           |     15.60 |    100.00 

          Pearson chi2(1) =   0.1508   Pr =
>  0.698
           Fisher's exact =                
>  0.659
   1-sided Fisher's exact =                
>  0.479

. 
.  
. ///Prevalence of dengue Infection vs expo
> sure
> ///Background/Socio-demographic Character
> istics of the study participants
> ///Study Sites
> tab sites1 DengueRapidTest_Baraka,row exp
>  chi2 exact

+--------------------+
| Key                |
|--------------------|
|     frequency      |
| expected frequency |
|   row percentage   |
+--------------------+

Enumerating sample-space combinations:
stage 5:  enumerations = 1
stage 4:  enumerations = 11
stage 3:  enumerations = 99
stage 2:  enumerations = 726
stage 1:  enumerations = 0

           | DengueRapi
           | dTest_Bara
           |     ka
     sites |  Negative |     Total
-----------+-----------+----------
       BMC |        82 |        94 
           |      86.7 |      94.0 
           |     87.23 |    100.00 
-----------+-----------+----------
  BUZURUGA |        83 |        86 
           |      79.3 |      86.0 
           |     96.51 |    100.00 
-----------+-----------+----------
 NYAMAGANA |        79 |        85 
           |      78.4 |      85.0 
           |     92.94 |    100.00 
-----------+-----------+----------
 SEKOUTORE |        67 |        70 
           |      64.5 |      70.0 
           |     95.71 |    100.00 
-----------+-----------+----------
 SENGEREMA |        91 |       101 
           |      93.1 |     101.0 
           |     90.10 |    100.00 
-----------+-----------+----------
     Total |       402 |       436 
           |     402.0 |     436.0 
           |     92.20 |    100.00 


           | DengueRapi
           | dTest_Bara
           |     ka
     sites |  Positive |     Total
-----------+-----------+----------
       BMC |        12 |        94 
           |       7.3 |      94.0 
           |     12.77 |    100.00 
-----------+-----------+----------
  BUZURUGA |         3 |        86 
           |       6.7 |      86.0 
           |      3.49 |    100.00 
-----------+-----------+----------
 NYAMAGANA |         6 |        85 
           |       6.6 |      85.0 
           |      7.06 |    100.00 
-----------+-----------+----------
 SEKOUTORE |         3 |        70 
           |       5.5 |      70.0 
           |      4.29 |    100.00 
-----------+-----------+----------
 SENGEREMA |        10 |       101 
           |       7.9 |     101.0 
           |      9.90 |    100.00 
-----------+-----------+----------
     Total |        34 |       436 
           |      34.0 |     436.0 
           |      7.80 |    100.00 

          Pearson chi2(4) =   7.3350   Pr =
>  0.119
           Fisher's exact =                
>  0.127

. 
. ///sex
> tab Sex_Baraka DengueRapidTest_Baraka,row
>  exp chi2 exact

+--------------------+
| Key                |
|--------------------|
|     frequency      |
| expected frequency |
|   row percentage   |
+--------------------+

           | DengueRapi
           | dTest_Bara
           |     ka
Sex_Baraka |  Negative |     Total
-----------+-----------+----------
      male |       225 |       245 
           |     225.9 |     245.0 
           |     91.84 |    100.00 
-----------+-----------+----------
    female |       177 |       191 
           |     176.1 |     191.0 
           |     92.67 |    100.00 
-----------+-----------+----------
     Total |       402 |       436 
           |     402.0 |     436.0 
           |     92.20 |    100.00 


           | DengueRapi
           | dTest_Bara
           |     ka
Sex_Baraka |  Positive |     Total
-----------+-----------+----------
      male |        20 |       245 
           |      19.1 |     245.0 
           |      8.16 |    100.00 
-----------+-----------+----------
    female |        14 |       191 
           |      14.9 |     191.0 
           |      7.33 |    100.00 
-----------+-----------+----------
     Total |        34 |       436 
           |      34.0 |     436.0 
           |      7.80 |    100.00 

          Pearson chi2(1) =   0.1037   Pr =
>  0.747
           Fisher's exact =                
>  0.858
   1-sided Fisher's exact =                
>  0.446

. 
. ///Age
> tab AgeCat DengueRapidTest_Baraka,row exp
>  chi2 exact

+--------------------+
| Key                |
|--------------------|
|     frequency      |
| expected frequency |
|   row percentage   |
+--------------------+

           | DengueRapi
           | dTest_Bara
           |     ka
    AgeCat |  Negative |     Total
-----------+-----------+----------
       <=4 |       378 |       407 
           |     375.3 |     407.0 
           |     92.87 |    100.00 
-----------+-----------+----------
        >4 |        24 |        29 
           |      26.7 |      29.0 
           |     82.76 |    100.00 
-----------+-----------+----------
     Total |       402 |       436 
           |     402.0 |     436.0 
           |     92.20 |    100.00 


           | DengueRapi
           | dTest_Bara
           |     ka
    AgeCat |  Positive |     Total
-----------+-----------+----------
       <=4 |        29 |       407 
           |      31.7 |     407.0 
           |      7.13 |    100.00 
-----------+-----------+----------
        >4 |         5 |        29 
           |       2.3 |      29.0 
           |     17.24 |    100.00 
-----------+-----------+----------
     Total |        34 |       436 
           |      34.0 |     436.0 
           |      7.80 |    100.00 

          Pearson chi2(1) =   3.8530   Pr =
>  0.050
           Fisher's exact =                
>  0.064
   1-sided Fisher's exact =                
>  0.064

. 
. ///Education Level
> tab Education_Baraka DengueRapidTest_Bara
> ka,row exp chi2 exact

+--------------------+
| Key                |
|--------------------|
|     frequency      |
| expected frequency |
|   row percentage   |
+--------------------+

Enumerating sample-space combinations:
stage 4:  enumerations = 1
stage 3:  enumerations = 6
stage 2:  enumerations = 44
stage 1:  enumerations = 0

           | DengueRapi
           | dTest_Bara
Education_ |     ka
    Baraka |  Negative |     Total
-----------+-----------+----------
      None |        11 |        16 
           |      14.7 |      16.0 
           |     68.75 |    100.00 
-----------+-----------+----------
   Primary |       234 |       256 
           |     235.9 |     256.0 
           |     91.41 |    100.00 
-----------+-----------+----------
 Secondary |       124 |       130 
           |     119.8 |     130.0 
           |     95.38 |    100.00 
-----------+-----------+----------
University |        31 |        32 
           |      29.5 |      32.0 
           |     96.88 |    100.00 
-----------+-----------+----------
     Total |       400 |       434 
           |     400.0 |     434.0 
           |     92.17 |    100.00 


           | DengueRapi
           | dTest_Bara
Education_ |     ka
    Baraka |  Positive |     Total
-----------+-----------+----------
      None |         5 |        16 
           |       1.3 |      16.0 
           |     31.25 |    100.00 
-----------+-----------+----------
   Primary |        22 |       256 
           |      20.1 |     256.0 
           |      8.59 |    100.00 
-----------+-----------+----------
 Secondary |         6 |       130 
           |      10.2 |     130.0 
           |      4.62 |    100.00 
-----------+-----------+----------
University |         1 |        32 
           |       2.5 |      32.0 
           |      3.13 |    100.00 
-----------+-----------+----------
     Total |        34 |       434 
           |      34.0 |     434.0 
           |      7.83 |    100.00 

          Pearson chi2(3) =  15.2029   Pr =
>  0.002
           Fisher's exact =                
>  0.008

. 
. ///Marital Status
> tab MaritalStatus_Baraka DengueRapidTest_
> Baraka,row exp chi2 exact

+--------------------+
| Key                |
|--------------------|
|     frequency      |
| expected frequency |
|   row percentage   |
+--------------------+

Enumerating sample-space combinations:
stage 6:  enumerations = 1
stage 5:  enumerations = 2
stage 4:  enumerations = 7
stage 3:  enumerations = 28
stage 2:  enumerations = 116
stage 1:  enumerations = 0

           | DengueRapi
           | dTest_Bara
MaritalSta |     ka
tus_Baraka |  Negative |     Total
-----------+-----------+----------
  Monogamy |       344 |       370 
           |     341.1 |     370.0 
           |     92.97 |    100.00 
-----------+-----------+----------
  Polygamy |        18 |        22 
           |      20.3 |      22.0 
           |     81.82 |    100.00 
-----------+-----------+----------
Cohabiting |        10 |        10 
           |       9.2 |      10.0 
           |    100.00 |    100.00 
-----------+-----------+----------
   Widowed |         1 |         2 
           |       1.8 |       2.0 
           |     50.00 |    100.00 
-----------+-----------+----------
  Separate |        10 |        12 
           |      11.1 |      12.0 
           |     83.33 |    100.00 
-----------+-----------+----------
    Single |        18 |        19 
           |      17.5 |      19.0 
           |     94.74 |    100.00 
-----------+-----------+----------
     Total |       401 |       435 
           |     401.0 |     435.0 
           |     92.18 |    100.00 


           | DengueRapi
           | dTest_Bara
MaritalSta |     ka
tus_Baraka |  Positive |     Total
-----------+-----------+----------
  Monogamy |        26 |       370 
           |      28.9 |     370.0 
           |      7.03 |    100.00 
-----------+-----------+----------
  Polygamy |         4 |        22 
           |       1.7 |      22.0 
           |     18.18 |    100.00 
-----------+-----------+----------
Cohabiting |         0 |        10 
           |       0.8 |      10.0 
           |      0.00 |    100.00 
-----------+-----------+----------
   Widowed |         1 |         2 
           |       0.2 |       2.0 
           |     50.00 |    100.00 
-----------+-----------+----------
  Separate |         2 |        12 
           |       0.9 |      12.0 
           |     16.67 |    100.00 
-----------+-----------+----------
    Single |         1 |        19 
           |       1.5 |      19.0 
           |      5.26 |    100.00 
-----------+-----------+----------
     Total |        34 |       435 
           |      34.0 |     435.0 
           |      7.82 |    100.00 

          Pearson chi2(5) =  10.8643   Pr =
>  0.054
           Fisher's exact =                
>  0.063

. 
. ///Employment
> tab Employment_Baraka DengueRapidTest_Bar
> aka,row exp chi2 exact

+--------------------+
| Key                |
|--------------------|
|     frequency      |
| expected frequency |
|   row percentage   |
+--------------------+

Enumerating sample-space combinations:
stage 5:  enumerations = 1
stage 4:  enumerations = 1
stage 3:  enumerations = 2
stage 2:  enumerations = 8
stage 1:  enumerations = 0

               | DengueRapi
               | dTest_Bara
Employment_Bar |     ka
           aka |  Negative |     Total
---------------+-----------+----------
     Governmen |        19 |        21 
               |      19.4 |      21.0 
               |     90.48 |    100.00 
---------------+-----------+----------
Non-government |         9 |         9 
               |       8.3 |       9.0 
               |    100.00 |    100.00 
---------------+-----------+----------
          Self |       129 |       144 
               |     132.7 |     144.0 
               |     89.58 |    100.00 
---------------+-----------+----------
       Student |         4 |         4 
               |       3.7 |       4.0 
               |    100.00 |    100.00 
---------------+-----------+----------
 No employment |       240 |       257 
               |     236.9 |     257.0 
               |     93.39 |    100.00 
---------------+-----------+----------
         Total |       401 |       435 
               |     401.0 |     435.0 
               |     92.18 |    100.00 


               | DengueRapi
               | dTest_Bara
Employment_Bar |     ka
           aka |  Positive |     Total
---------------+-----------+----------
     Governmen |         2 |        21 
               |       1.6 |      21.0 
               |      9.52 |    100.00 
---------------+-----------+----------
Non-government |         0 |         9 
               |       0.7 |       9.0 
               |      0.00 |    100.00 
---------------+-----------+----------
          Self |        15 |       144 
               |      11.3 |     144.0 
               |     10.42 |    100.00 
---------------+-----------+----------
       Student |         0 |         4 
               |       0.3 |       4.0 
               |      0.00 |    100.00 
---------------+-----------+----------
 No employment |        17 |       257 
               |      20.1 |     257.0 
               |      6.61 |    100.00 
---------------+-----------+----------
         Total |        34 |       435 
               |      34.0 |     435.0 
               |      7.82 |    100.00 

          Pearson chi2(4) =   3.0536   Pr =
>  0.549
           Fisher's exact =                
>  0.605

. 
. ///Region
> tab Region_Baraka DengueRapidTest_Baraka,
> row exp chi2 exact

+--------------------+
| Key                |
|--------------------|
|     frequency      |
| expected frequency |
|   row percentage   |
+--------------------+

Enumerating sample-space combinations:
stage 5:  enumerations = 1
stage 4:  enumerations = 4
stage 3:  enumerations = 7
stage 2:  enumerations = 23
stage 1:  enumerations = 0

           | DengueRapi
           | dTest_Bara
Region_Bar |     ka
       aka |  Negative |     Total
-----------+-----------+----------
    Mwanza |       384 |       411 
           |     379.7 |     411.0 
           |     93.43 |    100.00 
-----------+-----------+----------
      Mara |         5 |         8 
           |       7.4 |       8.0 
           |     62.50 |    100.00 
-----------+-----------+----------
    Kagera |         1 |         3 
           |       2.8 |       3.0 
           |     33.33 |    100.00 
-----------+-----------+----------
 Shinyanga |         3 |         3 
           |       2.8 |       3.0 
           |    100.00 |    100.00 
-----------+-----------+----------
    Others |         8 |         9 
           |       8.3 |       9.0 
           |     88.89 |    100.00 
-----------+-----------+----------
     Total |       401 |       434 
           |     401.0 |     434.0 
           |     92.40 |    100.00 


           | DengueRapi
           | dTest_Bara
Region_Bar |     ka
       aka |  Positive |     Total
-----------+-----------+----------
    Mwanza |        27 |       411 
           |      31.3 |     411.0 
           |      6.57 |    100.00 
-----------+-----------+----------
      Mara |         3 |         8 
           |       0.6 |       8.0 
           |     37.50 |    100.00 
-----------+-----------+----------
    Kagera |         2 |         3 
           |       0.2 |       3.0 
           |     66.67 |    100.00 
-----------+-----------+----------
 Shinyanga |         0 |         3 
           |       0.2 |       3.0 
           |      0.00 |    100.00 
-----------+-----------+----------
    Others |         1 |         9 
           |       0.7 |       9.0 
           |     11.11 |    100.00 
-----------+-----------+----------
     Total |        33 |       434 
           |      33.0 |     434.0 
           |      7.60 |    100.00 

          Pearson chi2(4) =  26.1041   Pr =
>  0.000
           Fisher's exact =                
>  0.002

. 
. ///Vaccination Status
> tab Vaccination_Baraka DengueRapidTest_Ba
> raka, row exp chi2 exact

+--------------------+
| Key                |
|--------------------|
|     frequency      |
| expected frequency |
|   row percentage   |
+--------------------+

           | DengueRapi
           | dTest_Bara
Vaccinatio |     ka
  n_Baraka |  Negative |     Total
-----------+-----------+----------
        No |         8 |        10 
           |       9.2 |      10.0 
           |     80.00 |    100.00 
-----------+-----------+----------
       Yes |       394 |       426 
           |     392.8 |     426.0 
           |     92.49 |    100.00 
-----------+-----------+----------
     Total |       402 |       436 
           |     402.0 |     436.0 
           |     92.20 |    100.00 


           | DengueRapi
           | dTest_Bara
Vaccinatio |     ka
  n_Baraka |  Positive |     Total
-----------+-----------+----------
        No |         2 |        10 
           |       0.8 |      10.0 
           |     20.00 |    100.00 
-----------+-----------+----------
       Yes |        32 |       426 
           |      33.2 |     426.0 
           |      7.51 |    100.00 
-----------+-----------+----------
     Total |        34 |       436 
           |      34.0 |     436.0 
           |      7.80 |    100.00 

          Pearson chi2(1) =   2.1193   Pr =
>  0.145
           Fisher's exact =                
>  0.179
   1-sided Fisher's exact =                
>  0.179

. 
. ///Blood Transfunsion Status
> tab BloodTransfusion_Baraka DengueRapidTe
> st_Baraka,row exp chi2 exact

+--------------------+
| Key                |
|--------------------|
|     frequency      |
| expected frequency |
|   row percentage   |
+--------------------+

           | DengueRapi
BloodTrans | dTest_Bara
fusion_Bar |     ka
       aka |  Negative |     Total
-----------+-----------+----------
        No |       387 |       415 
           |     382.6 |     415.0 
           |     93.25 |    100.00 
-----------+-----------+----------
       Yes |        15 |        21 
           |      19.4 |      21.0 
           |     71.43 |    100.00 
-----------+-----------+----------
     Total |       402 |       436 
           |     402.0 |     436.0 
           |     92.20 |    100.00 


           | DengueRapi
BloodTrans | dTest_Bara
fusion_Bar |     ka
       aka |  Positive |     Total
-----------+-----------+----------
        No |        28 |       415 
           |      32.4 |     415.0 
           |      6.75 |    100.00 
-----------+-----------+----------
       Yes |         6 |        21 
           |       1.6 |      21.0 
           |     28.57 |    100.00 
-----------+-----------+----------
     Total |        34 |       436 
           |      34.0 |     436.0 
           |      7.80 |    100.00 

          Pearson chi2(1) =  13.2414   Pr =
>  0.000
           Fisher's exact =                
>  0.003
   1-sided Fisher's exact =                
>  0.003

. 
. ///Presence of Trees and Bushes
> tab TreeBushea_Baraka DengueRapidTest_Bar
> aka,row exp chi2 exact

+--------------------+
| Key                |
|--------------------|
|     frequency      |
| expected frequency |
|   row percentage   |
+--------------------+

           | DengueRapi
           | dTest_Bara
TreeBushea |     ka
   _Baraka |  Negative |     Total
-----------+-----------+----------
        No |       160 |       172 
           |     158.6 |     172.0 
           |     93.02 |    100.00 
-----------+-----------+----------
       Yes |       242 |       264 
           |     243.4 |     264.0 
           |     91.67 |    100.00 
-----------+-----------+----------
     Total |       402 |       436 
           |     402.0 |     436.0 
           |     92.20 |    100.00 


           | DengueRapi
           | dTest_Bara
TreeBushea |     ka
   _Baraka |  Positive |     Total
-----------+-----------+----------
        No |        12 |       172 
           |      13.4 |     172.0 
           |      6.98 |    100.00 
-----------+-----------+----------
       Yes |        22 |       264 
           |      20.6 |     264.0 
           |      8.33 |    100.00 
-----------+-----------+----------
     Total |        34 |       436 
           |      34.0 |     436.0 
           |      7.80 |    100.00 

          Pearson chi2(1) =   0.2666   Pr =
>  0.606
           Fisher's exact =                
>  0.716
   1-sided Fisher's exact =                
>  0.373

. 
. ///Stagnant Water
> tab Stagnantwater_Baraka DengueRapidTest_
> Baraka,row exp chi2 exact

+--------------------+
| Key                |
|--------------------|
|     frequency      |
| expected frequency |
|   row percentage   |
+--------------------+

           | DengueRapi
           | dTest_Bara
Stagnantwa |     ka
ter_Baraka |  Negative |     Total
-----------+-----------+----------
        No |       221 |       244 
           |     225.0 |     244.0 
           |     90.57 |    100.00 
-----------+-----------+----------
       Yes |       181 |       192 
           |     177.0 |     192.0 
           |     94.27 |    100.00 
-----------+-----------+----------
     Total |       402 |       436 
           |     402.0 |     436.0 
           |     92.20 |    100.00 


           | DengueRapi
           | dTest_Bara
Stagnantwa |     ka
ter_Baraka |  Positive |     Total
-----------+-----------+----------
        No |        23 |       244 
           |      19.0 |     244.0 
           |      9.43 |    100.00 
-----------+-----------+----------
       Yes |        11 |       192 
           |      15.0 |     192.0 
           |      5.73 |    100.00 
-----------+-----------+----------
     Total |        34 |       436 
           |      34.0 |     436.0 
           |      7.80 |    100.00 

          Pearson chi2(1) =   2.0426   Pr =
>  0.153
           Fisher's exact =                
>  0.207
   1-sided Fisher's exact =                
>  0.105

. 
. ///Use of Insecticides
> tab Insectcides_Baraka DengueRapidTest_Ba
> raka,row exp chi2 exact

+--------------------+
| Key                |
|--------------------|
|     frequency      |
| expected frequency |
|   row percentage   |
+--------------------+

           | DengueRapi
           | dTest_Bara
Insectcide |     ka
  s_Baraka |  Negative |     Total
-----------+-----------+----------
        No |       366 |       393 
           |     362.4 |     393.0 
           |     93.13 |    100.00 
-----------+-----------+----------
       Yes |        36 |        43 
           |      39.6 |      43.0 
           |     83.72 |    100.00 
-----------+-----------+----------
     Total |       402 |       436 
           |     402.0 |     436.0 
           |     92.20 |    100.00 


           | DengueRapi
           | dTest_Bara
Insectcide |     ka
  s_Baraka |  Positive |     Total
-----------+-----------+----------
        No |        27 |       393 
           |      30.6 |     393.0 
           |      6.87 |    100.00 
-----------+-----------+----------
       Yes |         7 |        43 
           |       3.4 |      43.0 
           |     16.28 |    100.00 
-----------+-----------+----------
     Total |        34 |       436 
           |      34.0 |     436.0 
           |      7.80 |    100.00 

          Pearson chi2(1) =   4.7722   Pr =
>  0.029
           Fisher's exact =                
>  0.064
   1-sided Fisher's exact =                
>  0.038

. 
. ///Availability of Mosquito Net
> tab Mosquitoavailabe_Baraka DengueRapidTe
> st_Baraka,row exp chi2 exact

+--------------------+
| Key                |
|--------------------|
|     frequency      |
| expected frequency |
|   row percentage   |
+--------------------+

           | DengueRapi
Mosquitoav | dTest_Bara
ailabe_Bar |     ka
       aka |  Negative |     Total
-----------+-----------+----------
        No |        13 |        19 
           |      17.5 |      19.0 
           |     68.42 |    100.00 
-----------+-----------+----------
       Yes |       389 |       417 
           |     384.5 |     417.0 
           |     93.29 |    100.00 
-----------+-----------+----------
     Total |       402 |       436 
           |     402.0 |     436.0 
           |     92.20 |    100.00 


           | DengueRapi
Mosquitoav | dTest_Bara
ailabe_Bar |     ka
       aka |  Positive |     Total
-----------+-----------+----------
        No |         6 |        19 
           |       1.5 |      19.0 
           |     31.58 |    100.00 
-----------+-----------+----------
       Yes |        28 |       417 
           |      32.5 |     417.0 
           |      6.71 |    100.00 
-----------+-----------+----------
     Total |        34 |       436 
           |      34.0 |     436.0 
           |      7.80 |    100.00 

          Pearson chi2(1) =  15.6252   Pr =
>  0.000
           Fisher's exact =                
>  0.002
   1-sided Fisher's exact =                
>  0.002

. 
. ///Use of Mosquito Net
> tab Mosquitouse_Baraka DengueRapidTest_Ba
> raka if Mosquitoavailabe_Baraka==1,row ex
> p chi2 exact 

+--------------------+
| Key                |
|--------------------|
|     frequency      |
| expected frequency |
|   row percentage   |
+--------------------+

           | DengueRapi
           | dTest_Bara
Mosquitous |     ka
  e_Baraka |  Negative |     Total
-----------+-----------+----------
        No |         2 |         3 
           |       2.8 |       3.0 
           |     66.67 |    100.00 
-----------+-----------+----------
       Yes |       383 |       410 
           |     382.2 |     410.0 
           |     93.41 |    100.00 
-----------+-----------+----------
     Total |       385 |       413 
           |     385.0 |     413.0 
           |     93.22 |    100.00 


           | DengueRapi
           | dTest_Bara
Mosquitous |     ka
  e_Baraka |  Positive |     Total
-----------+-----------+----------
        No |         1 |         3 
           |       0.2 |       3.0 
           |     33.33 |    100.00 
-----------+-----------+----------
       Yes |        27 |       410 
           |      27.8 |     410.0 
           |      6.59 |    100.00 
-----------+-----------+----------
     Total |        28 |       413 
           |      28.0 |     413.0 
           |      6.78 |    100.00 

          Pearson chi2(1) =   3.3715   Pr =
>  0.066
           Fisher's exact =                
>  0.190
   1-sided Fisher's exact =                
>  0.190

. 
. ///Frequency of Use of Mosquito Net
> tab Mosquitousefreq_Baraka DengueRapidTes
> t_Baraka if Mosquitouse_Baraka==1,row exp
>  chi2 exact 

+--------------------+
| Key                |
|--------------------|
|     frequency      |
| expected frequency |
|   row percentage   |
+--------------------+

Enumerating sample-space combinations:
stage 3:  enumerations = 1
stage 2:  enumerations = 2
stage 1:  enumerations = 0

                    | DengueRapi
                    | dTest_Bara
Mosquitousefreq_Bar |     ka
                aka |  Negative |     Total
--------------------+-----------+----------
              Daily |       375 |       399
>  
                    |     372.9 |     399.0
>  
                    |     93.98 |    100.00
>  
--------------------+-----------+----------
Three days per week |         7 |        10
>  
                    |       9.3 |      10.0
>  
                    |     70.00 |    100.00
>  
--------------------+-----------+----------
             Others |         3 |         3
>  
                    |       2.8 |       3.0
>  
                    |    100.00 |    100.00
>  
--------------------+-----------+----------
              Total |       385 |       412
>  
                    |     385.0 |     412.0
>  
                    |     93.45 |    100.00
>  


                    | DengueRapi
                    | dTest_Bara
Mosquitousefreq_Bar |     ka
                aka |  Positive |     Total
--------------------+-----------+----------
              Daily |        24 |       399
>  
                    |      26.1 |     399.0
>  
                    |      6.02 |    100.00
>  
--------------------+-----------+----------
Three days per week |         3 |        10
>  
                    |       0.7 |      10.0
>  
                    |     30.00 |    100.00
>  
--------------------+-----------+----------
             Others |         0 |         3
>  
                    |       0.2 |       3.0
>  
                    |      0.00 |    100.00
>  
--------------------+-----------+----------
              Total |        27 |       412
>  
                    |      27.0 |     412.0
>  
                    |      6.55 |    100.00
>  

          Pearson chi2(2) =   9.3762   Pr =
>  0.009
           Fisher's exact =                
>  0.034

. 
. ///Duration of Fever (Days)
> tab DurationFever_Baraka DengueRapidTest_
> Baraka,row exp chi2 exact 

+--------------------+
| Key                |
|--------------------|
|     frequency      |
| expected frequency |
|   row percentage   |
+--------------------+

           | DengueRapi
           | dTest_Bara
DurationFe |     ka
ver_Baraka |  Negative |     Total
-----------+-----------+----------
   1-3days |       333 |       361 
           |     332.8 |     361.0 
           |     92.24 |    100.00 
-----------+-----------+----------
   3-7days |        69 |        75 
           |      69.2 |      75.0 
           |     92.00 |    100.00 
-----------+-----------+----------
     Total |       402 |       436 
           |     402.0 |     436.0 
           |     92.20 |    100.00 


           | DengueRapi
           | dTest_Bara
DurationFe |     ka
ver_Baraka |  Positive |     Total
-----------+-----------+----------
   1-3days |        28 |       361 
           |      28.2 |     361.0 
           |      7.76 |    100.00 
-----------+-----------+----------
   3-7days |         6 |        75 
           |       5.8 |      75.0 
           |      8.00 |    100.00 
-----------+-----------+----------
     Total |        34 |       436 
           |      34.0 |     436.0 
           |      7.80 |    100.00 

          Pearson chi2(1) =   0.0051   Pr =
>  0.943
           Fisher's exact =                
>  1.000
   1-sided Fisher's exact =                
>  0.548

. 
. ///Rash
> tab Rash_Baraka DengueRapidTest_Baraka,ro
> w exp chi2 exact

+--------------------+
| Key                |
|--------------------|
|     frequency      |
| expected frequency |
|   row percentage   |
+--------------------+

           | DengueRapi
           | dTest_Bara
Rash_Barak |     ka
         a |  Negative |     Total
-----------+-----------+----------
        No |       385 |       411 
           |     378.9 |     411.0 
           |     93.67 |    100.00 
-----------+-----------+----------
       Yes |        17 |        25 
           |      23.1 |      25.0 
           |     68.00 |    100.00 
-----------+-----------+----------
     Total |       402 |       436 
           |     402.0 |     436.0 
           |     92.20 |    100.00 


           | DengueRapi
           | dTest_Bara
Rash_Barak |     ka
         a |  Positive |     Total
-----------+-----------+----------
        No |        26 |       411 
           |      32.1 |     411.0 
           |      6.33 |    100.00 
-----------+-----------+----------
       Yes |         8 |        25 
           |       1.9 |      25.0 
           |     32.00 |    100.00 
-----------+-----------+----------
     Total |        34 |       436 
           |      34.0 |     436.0 
           |      7.80 |    100.00 

          Pearson chi2(1) =  21.6048   Pr =
>  0.000
           Fisher's exact =                
>  0.000
   1-sided Fisher's exact =                
>  0.000

. 
. ///Diarrhea
> tab Diarrhea_Baraka DengueRapidTest_Barak
> a,row exp chi2 exact

+--------------------+
| Key                |
|--------------------|
|     frequency      |
| expected frequency |
|   row percentage   |
+--------------------+

           | DengueRapi
           | dTest_Bara
Diarrhea_B |     ka
     araka |  Negative |     Total
-----------+-----------+----------
        No |       292 |       313 
           |     288.6 |     313.0 
           |     93.29 |    100.00 
-----------+-----------+----------
       Yes |       110 |       123 
           |     113.4 |     123.0 
           |     89.43 |    100.00 
-----------+-----------+----------
     Total |       402 |       436 
           |     402.0 |     436.0 
           |     92.20 |    100.00 


           | DengueRapi
           | dTest_Bara
Diarrhea_B |     ka
     araka |  Positive |     Total
-----------+-----------+----------
        No |        21 |       313 
           |      24.4 |     313.0 
           |      6.71 |    100.00 
-----------+-----------+----------
       Yes |        13 |       123 
           |       9.6 |     123.0 
           |     10.57 |    100.00 
-----------+-----------+----------
     Total |        34 |       436 
           |      34.0 |     436.0 
           |      7.80 |    100.00 

          Pearson chi2(1) =   1.8297   Pr =
>  0.176
           Fisher's exact =                
>  0.232
   1-sided Fisher's exact =                
>  0.125

. 
. ///Vomiting
> tab Vomiting_Baraka DengueRapidTest_Barak
> a,row exp chi2 exact

+--------------------+
| Key                |
|--------------------|
|     frequency      |
| expected frequency |
|   row percentage   |
+--------------------+

           | DengueRapi
           | dTest_Bara
Vomiting_B |     ka
     araka |  Negative |     Total
-----------+-----------+----------
        No |       269 |       289 
           |     266.5 |     289.0 
           |     93.08 |    100.00 
-----------+-----------+----------
       Yes |       133 |       147 
           |     135.5 |     147.0 
           |     90.48 |    100.00 
-----------+-----------+----------
     Total |       402 |       436 
           |     402.0 |     436.0 
           |     92.20 |    100.00 


           | DengueRapi
           | dTest_Bara
Vomiting_B |     ka
     araka |  Positive |     Total
-----------+-----------+----------
        No |        20 |       289 
           |      22.5 |     289.0 
           |      6.92 |    100.00 
-----------+-----------+----------
       Yes |        14 |       147 
           |      11.5 |     147.0 
           |      9.52 |    100.00 
-----------+-----------+----------
     Total |        34 |       436 
           |      34.0 |     436.0 
           |      7.80 |    100.00 

          Pearson chi2(1) =   0.9185   Pr =
>  0.338
           Fisher's exact =                
>  0.349
   1-sided Fisher's exact =                
>  0.219

. 
. ///Headache
> tab Headach_Baraka DengueRapidTest_Baraka
> ,row exp chi2 exact

+--------------------+
| Key                |
|--------------------|
|     frequency      |
| expected frequency |
|   row percentage   |
+--------------------+

           | DengueRapi
           | dTest_Bara
Headach_Ba |     ka
      raka |  Negative |     Total
-----------+-----------+----------
        No |       373 |       403 
           |     371.6 |     403.0 
           |     92.56 |    100.00 
-----------+-----------+----------
       Yes |        29 |        33 
           |      30.4 |      33.0 
           |     87.88 |    100.00 
-----------+-----------+----------
     Total |       402 |       436 
           |     402.0 |     436.0 
           |     92.20 |    100.00 


           | DengueRapi
           | dTest_Bara
Headach_Ba |     ka
      raka |  Positive |     Total
-----------+-----------+----------
        No |        30 |       403 
           |      31.4 |     403.0 
           |      7.44 |    100.00 
-----------+-----------+----------
       Yes |         4 |        33 
           |       2.6 |      33.0 
           |     12.12 |    100.00 
-----------+-----------+----------
     Total |        34 |       436 
           |      34.0 |     436.0 
           |      7.80 |    100.00 

          Pearson chi2(1) =   0.9280   Pr =
>  0.335
           Fisher's exact =                
>  0.311
   1-sided Fisher's exact =                
>  0.250

. 
. ///Retroorbital Pain
> tab Retroorbital_Baraka DengueRapidTest_B
> araka,row exp chi2 exact

+--------------------+
| Key                |
|--------------------|
|     frequency      |
| expected frequency |
|   row percentage   |
+--------------------+

           | DengueRapi
           | dTest_Bara
Retroorbit |     ka
 al_Baraka |  Negative |     Total
-----------+-----------+----------
        No |       401 |       433 
           |     399.2 |     433.0 
           |     92.61 |    100.00 
-----------+-----------+----------
       Yes |         1 |         3 
           |       2.8 |       3.0 
           |     33.33 |    100.00 
-----------+-----------+----------
     Total |       402 |       436 
           |     402.0 |     436.0 
           |     92.20 |    100.00 


           | DengueRapi
           | dTest_Bara
Retroorbit |     ka
 al_Baraka |  Positive |     Total
-----------+-----------+----------
        No |        32 |       433 
           |      33.8 |     433.0 
           |      7.39 |    100.00 
-----------+-----------+----------
       Yes |         2 |         3 
           |       0.2 |       3.0 
           |     66.67 |    100.00 
-----------+-----------+----------
     Total |        34 |       436 
           |      34.0 |     436.0 
           |      7.80 |    100.00 

          Pearson chi2(1) =  14.5597   Pr =
>  0.000
           Fisher's exact =                
>  0.017
   1-sided Fisher's exact =                
>  0.017

. 
. ///Muscles Pain
> tab Muscle_Baraka DengueRapidTest_Baraka,
> row exp chi2 exact

+--------------------+
| Key                |
|--------------------|
|     frequency      |
| expected frequency |
|   row percentage   |
+--------------------+

           | DengueRapi
           | dTest_Bara
Muscle_Bar |     ka
       aka |  Negative |     Total
-----------+-----------+----------
        No |       397 |       423 
           |     390.0 |     423.0 
           |     93.85 |    100.00 
-----------+-----------+----------
       Yes |         5 |        13 
           |      12.0 |      13.0 
           |     38.46 |    100.00 
-----------+-----------+----------
     Total |       402 |       436 
           |     402.0 |     436.0 
           |     92.20 |    100.00 


           | DengueRapi
           | dTest_Bara
Muscle_Bar |     ka
       aka |  Positive |     Total
-----------+-----------+----------
        No |        26 |       423 
           |      33.0 |     423.0 
           |      6.15 |    100.00 
-----------+-----------+----------
       Yes |         8 |        13 
           |       1.0 |      13.0 
           |     61.54 |    100.00 
-----------+-----------+----------
     Total |        34 |       436 
           |      34.0 |     436.0 
           |      7.80 |    100.00 

          Pearson chi2(1) =  53.8217   Pr =
>  0.000
           Fisher's exact =                
>  0.000
   1-sided Fisher's exact =                
>  0.000

. 
. ///Joint/Bone Pain
> tab Joint_Baraka DengueRapidTest_Baraka,r
> ow exp chi2 exact

+--------------------+
| Key                |
|--------------------|
|     frequency      |
| expected frequency |
|   row percentage   |
+--------------------+

Enumerating sample-space combinations:
stage 3:  enumerations = 1
stage 2:  enumerations = 2
stage 1:  enumerations = 0

           | DengueRapi
           | dTest_Bara
Joint_Bara |     ka
        ka |  Negative |     Total
-----------+-----------+----------
        No |       396 |       426 
           |     392.8 |     426.0 
           |     92.96 |    100.00 
-----------+-----------+----------
       Yes |         5 |         9 
           |       8.3 |       9.0 
           |     55.56 |    100.00 
-----------+-----------+----------
Yes-Lumbar |         1 |         1 
           |       0.9 |       1.0 
           |    100.00 |    100.00 
-----------+-----------+----------
     Total |       402 |       436 
           |     402.0 |     436.0 
           |     92.20 |    100.00 


           | DengueRapi
           | dTest_Bara
Joint_Bara |     ka
        ka |  Positive |     Total
-----------+-----------+----------
        No |        30 |       426 
           |      33.2 |     426.0 
           |      7.04 |    100.00 
-----------+-----------+----------
       Yes |         4 |         9 
           |       0.7 |       9.0 
           |     44.44 |    100.00 
-----------+-----------+----------
Yes-Lumbar |         0 |         1 
           |       0.1 |       1.0 
           |      0.00 |    100.00 
-----------+-----------+----------
     Total |        34 |       436 
           |      34.0 |     436.0 
           |      7.80 |    100.00 

          Pearson chi2(2) =  17.2332   Pr =
>  0.000
           Fisher's exact =                
>  0.005

. 
. ///Dehydration
> tab Dehydration_Baraka DengueRapidTest_Ba
> raka,row exp chi2 exact

+--------------------+
| Key                |
|--------------------|
|     frequency      |
| expected frequency |
|   row percentage   |
+--------------------+

           | DengueRapi
           | dTest_Bara
Dehydratio |     ka
  n_Baraka |  Negative |     Total
-----------+-----------+----------
        No |       299 |       322 
           |     296.9 |     322.0 
           |     92.86 |    100.00 
-----------+-----------+----------
       Yes |       103 |       114 
           |     105.1 |     114.0 
           |     90.35 |    100.00 
-----------+-----------+----------
     Total |       402 |       436 
           |     402.0 |     436.0 
           |     92.20 |    100.00 


           | DengueRapi
           | dTest_Bara
Dehydratio |     ka
  n_Baraka |  Positive |     Total
-----------+-----------+----------
        No |        23 |       322 
           |      25.1 |     322.0 
           |      7.14 |    100.00 
-----------+-----------+----------
       Yes |        11 |       114 
           |       8.9 |     114.0 
           |      9.65 |    100.00 
-----------+-----------+----------
     Total |        34 |       436 
           |      34.0 |     436.0 
           |      7.80 |    100.00 

          Pearson chi2(1) =   0.7355   Pr =
>  0.391
           Fisher's exact =                
>  0.418
   1-sided Fisher's exact =                
>  0.252

. 
. ///Nutritional Status
> tab NutritionStatus_Baraka DengueRapidTes
> t_Baraka,row exp chi2 exact

+--------------------+
| Key                |
|--------------------|
|     frequency      |
| expected frequency |
|   row percentage   |
+--------------------+

Enumerating sample-space combinations:
stage 4:  enumerations = 1
stage 3:  enumerations = 2
stage 2:  enumerations = 4
stage 1:  enumerations = 0

           | DengueRapi
NutritionS | dTest_Bara
tatus_Bara |     ka
        ka |  Negative |     Total
-----------+-----------+----------
        No |       339 |       367 
           |     338.4 |     367.0 
           |     92.37 |    100.00 
-----------+-----------+----------
      Mild |        41 |        44 
           |      40.6 |      44.0 
           |     93.18 |    100.00 
-----------+-----------+----------
  Moderate |        16 |        18 
           |      16.6 |      18.0 
           |     88.89 |    100.00 
-----------+-----------+----------
    Severe |         6 |         7 
           |       6.5 |       7.0 
           |     85.71 |    100.00 
-----------+-----------+----------
     Total |       402 |       436 
           |     402.0 |     436.0 
           |     92.20 |    100.00 


           | DengueRapi
NutritionS | dTest_Bara
tatus_Bara |     ka
        ka |  Positive |     Total
-----------+-----------+----------
        No |        28 |       367 
           |      28.6 |     367.0 
           |      7.63 |    100.00 
-----------+-----------+----------
      Mild |         3 |        44 
           |       3.4 |      44.0 
           |      6.82 |    100.00 
-----------+-----------+----------
  Moderate |         2 |        18 
           |       1.4 |      18.0 
           |     11.11 |    100.00 
-----------+-----------+----------
    Severe |         1 |         7 
           |       0.5 |       7.0 
           |     14.29 |    100.00 
-----------+-----------+----------
     Total |        34 |       436 
           |      34.0 |     436.0 
           |      7.80 |    100.00 

          Pearson chi2(3) =   0.7578   Pr =
>  0.860
           Fisher's exact =                
>  0.600

. 
. ///Limb or Eyelid Oedema
> tab LimbEyelid_Baraka DengueRapidTest_Bar
> aka,row exp chi2 exact

+--------------------+
| Key                |
|--------------------|
|     frequency      |
| expected frequency |
|   row percentage   |
+--------------------+

           | DengueRapi
           | dTest_Bara
LimbEyelid |     ka
   _Baraka |  Negative |     Total
-----------+-----------+----------
        No |       397 |       429 
           |     395.5 |     429.0 
           |     92.54 |    100.00 
-----------+-----------+----------
       Yes |         5 |         7 
           |       6.5 |       7.0 
           |     71.43 |    100.00 
-----------+-----------+----------
     Total |       402 |       436 
           |     402.0 |     436.0 
           |     92.20 |    100.00 


           | DengueRapi
           | dTest_Bara
LimbEyelid |     ka
   _Baraka |  Positive |     Total
-----------+-----------+----------
        No |        32 |       429 
           |      33.5 |     429.0 
           |      7.46 |    100.00 
-----------+-----------+----------
       Yes |         2 |         7 
           |       0.5 |       7.0 
           |     28.57 |    100.00 
-----------+-----------+----------
     Total |        34 |       436 
           |      34.0 |     436.0 
           |      7.80 |    100.00 

          Pearson chi2(1) =   4.2698   Pr =
>  0.039
           Fisher's exact =                
>  0.097
   1-sided Fisher's exact =                
>  0.097

. 
. ///Hepato or Splenomegly
> tab Hepto_Baraka DengueRapidTest_Baraka,r
> ow exp chi2 exact

+--------------------+
| Key                |
|--------------------|
|     frequency      |
| expected frequency |
|   row percentage   |
+--------------------+

           | DengueRapi
           | dTest_Bara
Hepto_Bara |     ka
        ka |  Negative |     Total
-----------+-----------+----------
        No |       392 |       423 
           |     389.9 |     423.0 
           |     92.67 |    100.00 
-----------+-----------+----------
       Yes |         9 |        12 
           |      11.1 |      12.0 
           |     75.00 |    100.00 
-----------+-----------+----------
     Total |       401 |       435 
           |     401.0 |     435.0 
           |     92.18 |    100.00 


           | DengueRapi
           | dTest_Bara
Hepto_Bara |     ka
        ka |  Positive |     Total
-----------+-----------+----------
        No |        31 |       423 
           |      33.1 |     423.0 
           |      7.33 |    100.00 
-----------+-----------+----------
       Yes |         3 |        12 
           |       0.9 |      12.0 
           |     25.00 |    100.00 
-----------+-----------+----------
     Total |        34 |       435 
           |      34.0 |     435.0 
           |      7.82 |    100.00 

          Pearson chi2(1) =   5.0574   Pr =
>  0.025
           Fisher's exact =                
>  0.059
   1-sided Fisher's exact =                
>  0.059

. 
. ///Pneumonia
> tab Pneumonia_Baraka DengueRapidTest_Bara
> ka,row exp chi2 exact

+--------------------+
| Key                |
|--------------------|
|     frequency      |
| expected frequency |
|   row percentage   |
+--------------------+

           | DengueRapi
           | dTest_Bara
Pneumonia_ |     ka
    Baraka |  Negative |     Total
-----------+-----------+----------
        No |       348 |       377 
           |     347.6 |     377.0 
           |     92.31 |    100.00 
-----------+-----------+----------
       Yes |        54 |        59 
           |      54.4 |      59.0 
           |     91.53 |    100.00 
-----------+-----------+----------
     Total |       402 |       436 
           |     402.0 |     436.0 
           |     92.20 |    100.00 


           | DengueRapi
           | dTest_Bara
Pneumonia_ |     ka
    Baraka |  Positive |     Total
-----------+-----------+----------
        No |        29 |       377 
           |      29.4 |     377.0 
           |      7.69 |    100.00 
-----------+-----------+----------
       Yes |         5 |        59 
           |       4.6 |      59.0 
           |      8.47 |    100.00 
-----------+-----------+----------
     Total |        34 |       436 
           |      34.0 |     436.0 
           |      7.80 |    100.00 

          Pearson chi2(1) =   0.0434   Pr =
>  0.835
           Fisher's exact =                
>  0.795
   1-sided Fisher's exact =                
>  0.499

. 
. ///Urinary tract Infection
> tab UTI_Baraka DengueRapidTest_Baraka,row
>  exp chi2 exact

+--------------------+
| Key                |
|--------------------|
|     frequency      |
| expected frequency |
|   row percentage   |
+--------------------+

           | DengueRapi
           | dTest_Bara
           |     ka
UTI_Baraka |  Negative |     Total
-----------+-----------+----------
        No |       374 |       404 
           |     372.5 |     404.0 
           |     92.57 |    100.00 
-----------+-----------+----------
       Yes |        28 |        32 
           |      29.5 |      32.0 
           |     87.50 |    100.00 
-----------+-----------+----------
     Total |       402 |       436 
           |     402.0 |     436.0 
           |     92.20 |    100.00 


           | DengueRapi
           | dTest_Bara
           |     ka
UTI_Baraka |  Positive |     Total
-----------+-----------+----------
        No |        30 |       404 
           |      31.5 |     404.0 
           |      7.43 |    100.00 
-----------+-----------+----------
       Yes |         4 |        32 
           |       2.5 |      32.0 
           |     12.50 |    100.00 
-----------+-----------+----------
     Total |        34 |       436 
           |      34.0 |     436.0 
           |      7.80 |    100.00 

          Pearson chi2(1) =   1.0618   Pr =
>  0.303
           Fisher's exact =                
>  0.299
   1-sided Fisher's exact =                
>  0.232

. 
. 
. ///Prevalence of malaria Infection vs exp
> osures
> ///Background/Socio-demographic Character
> istics of the study participants
> ///Study Sites
> tab sites1 mRDt_Baraka,row exp chi2 exact

+--------------------+
| Key                |
|--------------------|
|     frequency      |
| expected frequency |
|   row percentage   |
+--------------------+

Enumerating sample-space combinations:
stage 5:  enumerations = 1
stage 4:  enumerations = 7
stage 3:  enumerations = 49
stage 2:  enumerations = 270
stage 1:  enumerations = 0

           | mRDt_Barak
           |     a
     sites |  Negative |     Total
-----------+-----------+----------
       BMC |        77 |        94 
           |      79.3 |      94.0 
           |     81.91 |    100.00 
-----------+-----------+----------
  BUZURUGA |        73 |        86 
           |      72.6 |      86.0 
           |     84.88 |    100.00 
-----------+-----------+----------
 NYAMAGANA |        69 |        85 
           |      71.7 |      85.0 
           |     81.18 |    100.00 
-----------+-----------+----------
 SEKOUTORE |        61 |        70 
           |      59.1 |      70.0 
           |     87.14 |    100.00 
-----------+-----------+----------
 SENGEREMA |        88 |       101 
           |      85.2 |     101.0 
           |     87.13 |    100.00 
-----------+-----------+----------
     Total |       368 |       436 
           |     368.0 |     436.0 
           |     84.40 |    100.00 


           | mRDt_Barak
           |     a
     sites |  Positive |     Total
-----------+-----------+----------
       BMC |        17 |        94 
           |      14.7 |      94.0 
           |     18.09 |    100.00 
-----------+-----------+----------
  BUZURUGA |        13 |        86 
           |      13.4 |      86.0 
           |     15.12 |    100.00 
-----------+-----------+----------
 NYAMAGANA |        16 |        85 
           |      13.3 |      85.0 
           |     18.82 |    100.00 
-----------+-----------+----------
 SEKOUTORE |         9 |        70 
           |      10.9 |      70.0 
           |     12.86 |    100.00 
-----------+-----------+----------
 SENGEREMA |        13 |       101 
           |      15.8 |     101.0 
           |     12.87 |    100.00 
-----------+-----------+----------
     Total |        68 |       436 
           |      68.0 |     436.0 
           |     15.60 |    100.00 

          Pearson chi2(4) =   2.0986   Pr =
>  0.718
           Fisher's exact =                
>  0.725

. 
. ///sex
> tab Sex_Baraka mRDt_Baraka,row exp chi2 e
> xact

+--------------------+
| Key                |
|--------------------|
|     frequency      |
| expected frequency |
|   row percentage   |
+--------------------+

           | mRDt_Barak
           |     a
Sex_Baraka |  Negative |     Total
-----------+-----------+----------
      male |       213 |       245 
           |     206.8 |     245.0 
           |     86.94 |    100.00 
-----------+-----------+----------
    female |       155 |       191 
           |     161.2 |     191.0 
           |     81.15 |    100.00 
-----------+-----------+----------
     Total |       368 |       436 
           |     368.0 |     436.0 
           |     84.40 |    100.00 


           | mRDt_Barak
           |     a
Sex_Baraka |  Positive |     Total
-----------+-----------+----------
      male |        32 |       245 
           |      38.2 |     245.0 
           |     13.06 |    100.00 
-----------+-----------+----------
    female |        36 |       191 
           |      29.8 |     191.0 
           |     18.85 |    100.00 
-----------+-----------+----------
     Total |        68 |       436 
           |      68.0 |     436.0 
           |     15.60 |    100.00 

          Pearson chi2(1) =   2.7304   Pr =
>  0.098
           Fisher's exact =                
>  0.111
   1-sided Fisher's exact =                
>  0.065

. 
. ///Age
> tab AgeCat1 mRDt_Baraka,row exp chi2 exac
> t

+--------------------+
| Key                |
|--------------------|
|     frequency      |
| expected frequency |
|   row percentage   |
+--------------------+

           | mRDt_Barak
           |     a
   AgeCat1 |  Negative |     Total
-----------+-----------+----------
       1-5 |       352 |       415 
           |     350.3 |     415.0 
           |     84.82 |    100.00 
-----------+-----------+----------
      6-11 |        16 |        21 
           |      17.7 |      21.0 
           |     76.19 |    100.00 
-----------+-----------+----------
     Total |       368 |       436 
           |     368.0 |     436.0 
           |     84.40 |    100.00 


           | mRDt_Barak
           |     a
   AgeCat1 |  Positive |     Total
-----------+-----------+----------
       1-5 |        63 |       415 
           |      64.7 |     415.0 
           |     15.18 |    100.00 
-----------+-----------+----------
      6-11 |         5 |        21 
           |       3.3 |      21.0 
           |     23.81 |    100.00 
-----------+-----------+----------
     Total |        68 |       436 
           |      68.0 |     436.0 
           |     15.60 |    100.00 

          Pearson chi2(1) =   1.1306   Pr =
>  0.288
           Fisher's exact =                
>  0.349
   1-sided Fisher's exact =                
>  0.217

. 
. ///Education Level
> tab Education_Baraka mRDt_Baraka,row exp 
> chi2 exact

+--------------------+
| Key                |
|--------------------|
|     frequency      |
| expected frequency |
|   row percentage   |
+--------------------+

Enumerating sample-space combinations:
stage 4:  enumerations = 1
stage 3:  enumerations = 6
stage 2:  enumerations = 41
stage 1:  enumerations = 0

           | mRDt_Barak
Education_ |     a
    Baraka |  Negative |     Total
-----------+-----------+----------
      None |        11 |        16 
           |      13.5 |      16.0 
           |     68.75 |    100.00 
-----------+-----------+----------
   Primary |       213 |       256 
           |     215.9 |     256.0 
           |     83.20 |    100.00 
-----------+-----------+----------
 Secondary |       113 |       130 
           |     109.6 |     130.0 
           |     86.92 |    100.00 
-----------+-----------+----------
University |        29 |        32 
           |      27.0 |      32.0 
           |     90.63 |    100.00 
-----------+-----------+----------
     Total |       366 |       434 
           |     366.0 |     434.0 
           |     84.33 |    100.00 


           | mRDt_Barak
Education_ |     a
    Baraka |  Positive |     Total
-----------+-----------+----------
      None |         5 |        16 
           |       2.5 |      16.0 
           |     31.25 |    100.00 
-----------+-----------+----------
   Primary |        43 |       256 
           |      40.1 |     256.0 
           |     16.80 |    100.00 
-----------+-----------+----------
 Secondary |        17 |       130 
           |      20.4 |     130.0 
           |     13.08 |    100.00 
-----------+-----------+----------
University |         3 |        32 
           |       5.0 |      32.0 
           |      9.38 |    100.00 
-----------+-----------+----------
     Total |        68 |       434 
           |      68.0 |     434.0 
           |     15.67 |    100.00 

          Pearson chi2(3) =   4.8066   Pr =
>  0.187
           Fisher's exact =                
>  0.201

. 
. ///Marital Status
> tab MaritalStatus_Baraka mRDt_Baraka,row 
> exp chi2 exact

+--------------------+
| Key                |
|--------------------|
|     frequency      |
| expected frequency |
|   row percentage   |
+--------------------+

Enumerating sample-space combinations:
stage 6:  enumerations = 1
stage 5:  enumerations = 2
stage 4:  enumerations = 10
stage 3:  enumerations = 48
stage 2:  enumerations = 242
stage 1:  enumerations = 0

           | mRDt_Barak
MaritalSta |     a
tus_Baraka |  Negative |     Total
-----------+-----------+----------
  Monogamy |       316 |       370 
           |     312.2 |     370.0 
           |     85.41 |    100.00 
-----------+-----------+----------
  Polygamy |        18 |        22 
           |      18.6 |      22.0 
           |     81.82 |    100.00 
-----------+-----------+----------
Cohabiting |         8 |        10 
           |       8.4 |      10.0 
           |     80.00 |    100.00 
-----------+-----------+----------
   Widowed |         2 |         2 
           |       1.7 |       2.0 
           |    100.00 |    100.00 
-----------+-----------+----------
  Separate |        11 |        12 
           |      10.1 |      12.0 
           |     91.67 |    100.00 
-----------+-----------+----------
    Single |        12 |        19 
           |      16.0 |      19.0 
           |     63.16 |    100.00 
-----------+-----------+----------
     Total |       367 |       435 
           |     367.0 |     435.0 
           |     84.37 |    100.00 


           | mRDt_Barak
MaritalSta |     a
tus_Baraka |  Positive |     Total
-----------+-----------+----------
  Monogamy |        54 |       370 
           |      57.8 |     370.0 
           |     14.59 |    100.00 
-----------+-----------+----------
  Polygamy |         4 |        22 
           |       3.4 |      22.0 
           |     18.18 |    100.00 
-----------+-----------+----------
Cohabiting |         2 |        10 
           |       1.6 |      10.0 
           |     20.00 |    100.00 
-----------+-----------+----------
   Widowed |         0 |         2 
           |       0.3 |       2.0 
           |      0.00 |    100.00 
-----------+-----------+----------
  Separate |         1 |        12 
           |       1.9 |      12.0 
           |      8.33 |    100.00 
-----------+-----------+----------
    Single |         7 |        19 
           |       3.0 |      19.0 
           |     36.84 |    100.00 
-----------+-----------+----------
     Total |        68 |       435 
           |      68.0 |     435.0 
           |     15.63 |    100.00 

          Pearson chi2(5) =   7.8913   Pr =
>  0.162
           Fisher's exact =                
>  0.177

. 
. ///Employment
> tab Employment_Baraka mRDt_Baraka,row exp
>  chi2 exact

+--------------------+
| Key                |
|--------------------|
|     frequency      |
| expected frequency |
|   row percentage   |
+--------------------+

Enumerating sample-space combinations:
stage 5:  enumerations = 1
stage 4:  enumerations = 2
stage 3:  enumerations = 6
stage 2:  enumerations = 21
stage 1:  enumerations = 0

               | mRDt_Barak
Employment_Bar |     a
           aka |  Negative |     Total
---------------+-----------+----------
     Governmen |        16 |        21 
               |      17.7 |      21.0 
               |     76.19 |    100.00 
---------------+-----------+----------
Non-government |         9 |         9 
               |       7.6 |       9.0 
               |    100.00 |    100.00 
---------------+-----------+----------
          Self |       122 |       144 
               |     121.5 |     144.0 
               |     84.72 |    100.00 
---------------+-----------+----------
       Student |         4 |         4 
               |       3.4 |       4.0 
               |    100.00 |    100.00 
---------------+-----------+----------
 No employment |       216 |       257 
               |     216.8 |     257.0 
               |     84.05 |    100.00 
---------------+-----------+----------
         Total |       367 |       435 
               |     367.0 |     435.0 
               |     84.37 |    100.00 


               | mRDt_Barak
Employment_Bar |     a
           aka |  Positive |     Total
---------------+-----------+----------
     Governmen |         5 |        21 
               |       3.3 |      21.0 
               |     23.81 |    100.00 
---------------+-----------+----------
Non-government |         0 |         9 
               |       1.4 |       9.0 
               |      0.00 |    100.00 
---------------+-----------+----------
          Self |        22 |       144 
               |      22.5 |     144.0 
               |     15.28 |    100.00 
---------------+-----------+----------
       Student |         0 |         4 
               |       0.6 |       4.0 
               |      0.00 |    100.00 
---------------+-----------+----------
 No employment |        41 |       257 
               |      40.2 |     257.0 
               |     15.95 |    100.00 
---------------+-----------+----------
         Total |        68 |       435 
               |      68.0 |     435.0 
               |     15.63 |    100.00 

          Pearson chi2(4) =   3.5073   Pr =
>  0.477
           Fisher's exact =                
>  0.589

. 
. ///Region
> tab Region_Baraka mRDt_Baraka,row exp chi
> 2 exact

+--------------------+
| Key                |
|--------------------|
|     frequency      |
| expected frequency |
|   row percentage   |
+--------------------+

Enumerating sample-space combinations:
stage 5:  enumerations = 1
stage 4:  enumerations = 4
stage 3:  enumerations = 8
stage 2:  enumerations = 38
stage 1:  enumerations = 0

           | mRDt_Barak
Region_Bar |     a
       aka |  Negative |     Total
-----------+-----------+----------
    Mwanza |       353 |       411 
           |     346.6 |     411.0 
           |     85.89 |    100.00 
-----------+-----------+----------
      Mara |         5 |         8 
           |       6.7 |       8.0 
           |     62.50 |    100.00 
-----------+-----------+----------
    Kagera |         2 |         3 
           |       2.5 |       3.0 
           |     66.67 |    100.00 
-----------+-----------+----------
 Shinyanga |         2 |         3 
           |       2.5 |       3.0 
           |     66.67 |    100.00 
-----------+-----------+----------
    Others |         4 |         9 
           |       7.6 |       9.0 
           |     44.44 |    100.00 
-----------+-----------+----------
     Total |       366 |       434 
           |     366.0 |     434.0 
           |     84.33 |    100.00 


           | mRDt_Barak
Region_Bar |     a
       aka |  Positive |     Total
-----------+-----------+----------
    Mwanza |        58 |       411 
           |      64.4 |     411.0 
           |     14.11 |    100.00 
-----------+-----------+----------
      Mara |         3 |         8 
           |       1.3 |       8.0 
           |     37.50 |    100.00 
-----------+-----------+----------
    Kagera |         1 |         3 
           |       0.5 |       3.0 
           |     33.33 |    100.00 
-----------+-----------+----------
 Shinyanga |         1 |         3 
           |       0.5 |       3.0 
           |     33.33 |    100.00 
-----------+-----------+----------
    Others |         5 |         9 
           |       1.4 |       9.0 
           |     55.56 |    100.00 
-----------+-----------+----------
     Total |        68 |       434 
           |      68.0 |     434.0 
           |     15.67 |    100.00 

          Pearson chi2(4) =  15.8930   Pr =
>  0.003
           Fisher's exact =                
>  0.003

. 
. ///Vaccination Status
> tab Vaccination_Baraka mRDt_Baraka,row ex
> p chi2 exact

+--------------------+
| Key                |
|--------------------|
|     frequency      |
| expected frequency |
|   row percentage   |
+--------------------+

           | mRDt_Barak
Vaccinatio |     a
  n_Baraka |  Negative |     Total
-----------+-----------+----------
        No |         5 |        10 
           |       8.4 |      10.0 
           |     50.00 |    100.00 
-----------+-----------+----------
       Yes |       363 |       426 
           |     359.6 |     426.0 
           |     85.21 |    100.00 
-----------+-----------+----------
     Total |       368 |       436 
           |     368.0 |     436.0 
           |     84.40 |    100.00 


           | mRDt_Barak
Vaccinatio |     a
  n_Baraka |  Positive |     Total
-----------+-----------+----------
        No |         5 |        10 
           |       1.6 |      10.0 
           |     50.00 |    100.00 
-----------+-----------+----------
       Yes |        63 |       426 
           |      66.4 |     426.0 
           |     14.79 |    100.00 
-----------+-----------+----------
     Total |        68 |       436 
           |      68.0 |     436.0 
           |     15.60 |    100.00 

          Pearson chi2(1) =   9.2024   Pr =
>  0.002
           Fisher's exact =                
>  0.011
   1-sided Fisher's exact =                
>  0.011

. 
. ///Blood Transfunsion Status
> tab BloodTransfusion_Baraka mRDt_Baraka,r
> ow exp chi2 exact

+--------------------+
| Key                |
|--------------------|
|     frequency      |
| expected frequency |
|   row percentage   |
+--------------------+

BloodTrans | mRDt_Barak
fusion_Bar |     a
       aka |  Negative |     Total
-----------+-----------+----------
        No |       353 |       415 
           |     350.3 |     415.0 
           |     85.06 |    100.00 
-----------+-----------+----------
       Yes |        15 |        21 
           |      17.7 |      21.0 
           |     71.43 |    100.00 
-----------+-----------+----------
     Total |       368 |       436 
           |     368.0 |     436.0 
           |     84.40 |    100.00 


BloodTrans | mRDt_Barak
fusion_Bar |     a
       aka |  Positive |     Total
-----------+-----------+----------
        No |        62 |       415 
           |      64.7 |     415.0 
           |     14.94 |    100.00 
-----------+-----------+----------
       Yes |         6 |        21 
           |       3.3 |      21.0 
           |     28.57 |    100.00 
-----------+-----------+----------
     Total |        68 |       436 
           |      68.0 |     436.0 
           |     15.60 |    100.00 

          Pearson chi2(1) =   2.8216   Pr =
>  0.093
           Fisher's exact =                
>  0.117
   1-sided Fisher's exact =                
>  0.091

. 
. ///Presence of Trees and Bushes
> tab TreeBushea_Baraka mRDt_Baraka,row exp
>  chi2 exact

+--------------------+
| Key                |
|--------------------|
|     frequency      |
| expected frequency |
|   row percentage   |
+--------------------+

           | mRDt_Barak
TreeBushea |     a
   _Baraka |  Negative |     Total
-----------+-----------+----------
        No |       147 |       172 
           |     145.2 |     172.0 
           |     85.47 |    100.00 
-----------+-----------+----------
       Yes |       221 |       264 
           |     222.8 |     264.0 
           |     83.71 |    100.00 
-----------+-----------+----------
     Total |       368 |       436 
           |     368.0 |     436.0 
           |     84.40 |    100.00 


           | mRDt_Barak
TreeBushea |     a
   _Baraka |  Positive |     Total
-----------+-----------+----------
        No |        25 |       172 
           |      26.8 |     172.0 
           |     14.53 |    100.00 
-----------+-----------+----------
       Yes |        43 |       264 
           |      41.2 |     264.0 
           |     16.29 |    100.00 
-----------+-----------+----------
     Total |        68 |       436 
           |      68.0 |     436.0 
           |     15.60 |    100.00 

          Pearson chi2(1) =   0.2431   Pr =
>  0.622
           Fisher's exact =                
>  0.686
   1-sided Fisher's exact =                
>  0.362

. 
. ///Stagnant Water
> tab Stagnantwater_Baraka mRDt_Baraka,row 
> exp chi2 exact

+--------------------+
| Key                |
|--------------------|
|     frequency      |
| expected frequency |
|   row percentage   |
+--------------------+

           | mRDt_Barak
Stagnantwa |     a
ter_Baraka |  Negative |     Total
-----------+-----------+----------
        No |       204 |       244 
           |     205.9 |     244.0 
           |     83.61 |    100.00 
-----------+-----------+----------
       Yes |       164 |       192 
           |     162.1 |     192.0 
           |     85.42 |    100.00 
-----------+-----------+----------
     Total |       368 |       436 
           |     368.0 |     436.0 
           |     84.40 |    100.00 


           | mRDt_Barak
Stagnantwa |     a
ter_Baraka |  Positive |     Total
-----------+-----------+----------
        No |        40 |       244 
           |      38.1 |     244.0 
           |     16.39 |    100.00 
-----------+-----------+----------
       Yes |        28 |       192 
           |      29.9 |     192.0 
           |     14.58 |    100.00 
-----------+-----------+----------
     Total |        68 |       436 
           |      68.0 |     436.0 
           |     15.60 |    100.00 

          Pearson chi2(1) =   0.2674   Pr =
>  0.605
           Fisher's exact =                
>  0.690
   1-sided Fisher's exact =                
>  0.352

. 
. ///Use of Insecticides
> tab Insectcides_Baraka mRDt_Baraka,row ex
> p chi2 exact

+--------------------+
| Key                |
|--------------------|
|     frequency      |
| expected frequency |
|   row percentage   |
+--------------------+

           | mRDt_Barak
Insectcide |     a
  s_Baraka |  Negative |     Total
-----------+-----------+----------
        No |       333 |       393 
           |     331.7 |     393.0 
           |     84.73 |    100.00 
-----------+-----------+----------
       Yes |        35 |        43 
           |      36.3 |      43.0 
           |     81.40 |    100.00 
-----------+-----------+----------
     Total |       368 |       436 
           |     368.0 |     436.0 
           |     84.40 |    100.00 


           | mRDt_Barak
Insectcide |     a
  s_Baraka |  Positive |     Total
-----------+-----------+----------
        No |        60 |       393 
           |      61.3 |     393.0 
           |     15.27 |    100.00 
-----------+-----------+----------
       Yes |         8 |        43 
           |       6.7 |      43.0 
           |     18.60 |    100.00 
-----------+-----------+----------
     Total |        68 |       436 
           |      68.0 |     436.0 
           |     15.60 |    100.00 

          Pearson chi2(1) =   0.3280   Pr =
>  0.567
           Fisher's exact =                
>  0.514
   1-sided Fisher's exact =                
>  0.349

. 
. ///Availability of Mosquito Net
> tab Mosquitoavailabe_Baraka mRDt_Baraka,r
> ow exp chi2 exact

+--------------------+
| Key                |
|--------------------|
|     frequency      |
| expected frequency |
|   row percentage   |
+--------------------+

Mosquitoav | mRDt_Barak
ailabe_Bar |     a
       aka |  Negative |     Total
-----------+-----------+----------
        No |        12 |        19 
           |      16.0 |      19.0 
           |     63.16 |    100.00 
-----------+-----------+----------
       Yes |       356 |       417 
           |     352.0 |     417.0 
           |     85.37 |    100.00 
-----------+-----------+----------
     Total |       368 |       436 
           |     368.0 |     436.0 
           |     84.40 |    100.00 


Mosquitoav | mRDt_Barak
ailabe_Bar |     a
       aka |  Positive |     Total
-----------+-----------+----------
        No |         7 |        19 
           |       3.0 |      19.0 
           |     36.84 |    100.00 
-----------+-----------+----------
       Yes |        61 |       417 
           |      65.0 |     417.0 
           |     14.63 |    100.00 
-----------+-----------+----------
     Total |        68 |       436 
           |      68.0 |     436.0 
           |     15.60 |    100.00 

          Pearson chi2(1) =   6.8119   Pr =
>  0.009
           Fisher's exact =                
>  0.018
   1-sided Fisher's exact =                
>  0.018

. 
. ///Use of Mosquito Net
> tab Mosquitouse_Baraka mRDt_Baraka if Mos
> quitoavailabe_Baraka==1,row exp chi2 exac
> t 

+--------------------+
| Key                |
|--------------------|
|     frequency      |
| expected frequency |
|   row percentage   |
+--------------------+

           | mRDt_Barak
Mosquitous |     a
  e_Baraka |  Negative |     Total
-----------+-----------+----------
        No |         1 |         3 
           |       2.6 |       3.0 
           |     33.33 |    100.00 
-----------+-----------+----------
       Yes |       353 |       410 
           |     351.4 |     410.0 
           |     86.10 |    100.00 
-----------+-----------+----------
     Total |       354 |       413 
           |     354.0 |     413.0 
           |     85.71 |    100.00 


           | mRDt_Barak
Mosquitous |     a
  e_Baraka |  Positive |     Total
-----------+-----------+----------
        No |         2 |         3 
           |       0.4 |       3.0 
           |     66.67 |    100.00 
-----------+-----------+----------
       Yes |        57 |       410 
           |      58.6 |     410.0 
           |     13.90 |    100.00 
-----------+-----------+----------
     Total |        59 |       413 
           |      59.0 |     413.0 
           |     14.29 |    100.00 

          Pearson chi2(1) =   6.7714   Pr =
>  0.009
           Fisher's exact =                
>  0.055
   1-sided Fisher's exact =                
>  0.055

. 
. ///Frequency of Use of Mosquito Net
> tab Mosquitousefreq_Baraka mRDt_Baraka if
>  Mosquitouse_Baraka==1,row exp chi2 exact
>  

+--------------------+
| Key                |
|--------------------|
|     frequency      |
| expected frequency |
|   row percentage   |
+--------------------+

Enumerating sample-space combinations:
stage 3:  enumerations = 1
stage 2:  enumerations = 2
stage 1:  enumerations = 0

                    | mRDt_Barak
Mosquitousefreq_Bar |     a
                aka |  Negative |     Total
--------------------+-----------+----------
              Daily |       344 |       399
>  
                    |     342.8 |     399.0
>  
                    |     86.22 |    100.00
>  
--------------------+-----------+----------
Three days per week |         7 |        10
>  
                    |       8.6 |      10.0
>  
                    |     70.00 |    100.00
>  
--------------------+-----------+----------
             Others |         3 |         3
>  
                    |       2.6 |       3.0
>  
                    |    100.00 |    100.00
>  
--------------------+-----------+----------
              Total |       354 |       412
>  
                    |     354.0 |     412.0
>  
                    |     85.92 |    100.00
>  


                    | mRDt_Barak
Mosquitousefreq_Bar |     a
                aka |  Positive |     Total
--------------------+-----------+----------
              Daily |        55 |       399
>  
                    |      56.2 |     399.0
>  
                    |     13.78 |    100.00
>  
--------------------+-----------+----------
Three days per week |         3 |        10
>  
                    |       1.4 |      10.0
>  
                    |     30.00 |    100.00
>  
--------------------+-----------+----------
             Others |         0 |         3
>  
                    |       0.4 |       3.0
>  
                    |      0.00 |    100.00
>  
--------------------+-----------+----------
              Total |        58 |       412
>  
                    |      58.0 |     412.0
>  
                    |     14.08 |    100.00
>  

          Pearson chi2(2) =   2.6158   Pr =
>  0.270
           Fisher's exact =                
>  0.268

. 
. ///Duration of Fever (Days)
> tab DurationFever_Baraka mRDt_Baraka,row 
> exp chi2 exact 

+--------------------+
| Key                |
|--------------------|
|     frequency      |
| expected frequency |
|   row percentage   |
+--------------------+

           | mRDt_Barak
DurationFe |     a
ver_Baraka |  Negative |     Total
-----------+-----------+----------
   1-3days |       308 |       361 
           |     304.7 |     361.0 
           |     85.32 |    100.00 
-----------+-----------+----------
   3-7days |        60 |        75 
           |      63.3 |      75.0 
           |     80.00 |    100.00 
-----------+-----------+----------
     Total |       368 |       436 
           |     368.0 |     436.0 
           |     84.40 |    100.00 


           | mRDt_Barak
DurationFe |     a
ver_Baraka |  Positive |     Total
-----------+-----------+----------
   1-3days |        53 |       361 
           |      56.3 |     361.0 
           |     14.68 |    100.00 
-----------+-----------+----------
   3-7days |        15 |        75 
           |      11.7 |      75.0 
           |     20.00 |    100.00 
-----------+-----------+----------
     Total |        68 |       436 
           |      68.0 |     436.0 
           |     15.60 |    100.00 

          Pearson chi2(1) =   1.3344   Pr =
>  0.248
           Fisher's exact =                
>  0.293
   1-sided Fisher's exact =                
>  0.163

. 
. ///Rash
> tab Rash_Baraka mRDt_Baraka,row exp chi2 
> exact

+--------------------+
| Key                |
|--------------------|
|     frequency      |
| expected frequency |
|   row percentage   |
+--------------------+

           | mRDt_Barak
Rash_Barak |     a
         a |  Negative |     Total
-----------+-----------+----------
        No |       346 |       411 
           |     346.9 |     411.0 
           |     84.18 |    100.00 
-----------+-----------+----------
       Yes |        22 |        25 
           |      21.1 |      25.0 
           |     88.00 |    100.00 
-----------+-----------+----------
     Total |       368 |       436 
           |     368.0 |     436.0 
           |     84.40 |    100.00 


           | mRDt_Barak
Rash_Barak |     a
         a |  Positive |     Total
-----------+-----------+----------
        No |        65 |       411 
           |      64.1 |     411.0 
           |     15.82 |    100.00 
-----------+-----------+----------
       Yes |         3 |        25 
           |       3.9 |      25.0 
           |     12.00 |    100.00 
-----------+-----------+----------
     Total |        68 |       436 
           |      68.0 |     436.0 
           |     15.60 |    100.00 

          Pearson chi2(1) =   0.2606   Pr =
>  0.610
           Fisher's exact =                
>  0.781
   1-sided Fisher's exact =                
>  0.433

. 
. ///Diarrhea
> tab Diarrhea_Baraka mRDt_Baraka,row exp c
> hi2 exact

+--------------------+
| Key                |
|--------------------|
|     frequency      |
| expected frequency |
|   row percentage   |
+--------------------+

           | mRDt_Barak
Diarrhea_B |     a
     araka |  Negative |     Total
-----------+-----------+----------
        No |       266 |       313 
           |     264.2 |     313.0 
           |     84.98 |    100.00 
-----------+-----------+----------
       Yes |       102 |       123 
           |     103.8 |     123.0 
           |     82.93 |    100.00 
-----------+-----------+----------
     Total |       368 |       436 
           |     368.0 |     436.0 
           |     84.40 |    100.00 


           | mRDt_Barak
Diarrhea_B |     a
     araka |  Positive |     Total
-----------+-----------+----------
        No |        47 |       313 
           |      48.8 |     313.0 
           |     15.02 |    100.00 
-----------+-----------+----------
       Yes |        21 |       123 
           |      19.2 |     123.0 
           |     17.07 |    100.00 
-----------+-----------+----------
     Total |        68 |       436 
           |      68.0 |     436.0 
           |     15.60 |    100.00 

          Pearson chi2(1) =   0.2839   Pr =
>  0.594
           Fisher's exact =                
>  0.660
   1-sided Fisher's exact =                
>  0.345

. 
. ///Vomiting
> tab Vomiting_Baraka mRDt_Baraka,row exp c
> hi2 exact

+--------------------+
| Key                |
|--------------------|
|     frequency      |
| expected frequency |
|   row percentage   |
+--------------------+

           | mRDt_Barak
Vomiting_B |     a
     araka |  Negative |     Total
-----------+-----------+----------
        No |       244 |       289 
           |     243.9 |     289.0 
           |     84.43 |    100.00 
-----------+-----------+----------
       Yes |       124 |       147 
           |     124.1 |     147.0 
           |     84.35 |    100.00 
-----------+-----------+----------
     Total |       368 |       436 
           |     368.0 |     436.0 
           |     84.40 |    100.00 


           | mRDt_Barak
Vomiting_B |     a
     araka |  Positive |     Total
-----------+-----------+----------
        No |        45 |       289 
           |      45.1 |     289.0 
           |     15.57 |    100.00 
-----------+-----------+----------
       Yes |        23 |       147 
           |      22.9 |     147.0 
           |     15.65 |    100.00 
-----------+-----------+----------
     Total |        68 |       436 
           |      68.0 |     436.0 
           |     15.60 |    100.00 

          Pearson chi2(1) =   0.0004   Pr =
>  0.984
           Fisher's exact =                
>  1.000
   1-sided Fisher's exact =                
>  0.543

. 
. ///Headache
> tab Headach_Baraka mRDt_Baraka,row exp ch
> i2 exact

+--------------------+
| Key                |
|--------------------|
|     frequency      |
| expected frequency |
|   row percentage   |
+--------------------+

           | mRDt_Barak
Headach_Ba |     a
      raka |  Negative |     Total
-----------+-----------+----------
        No |       344 |       403 
           |     340.1 |     403.0 
           |     85.36 |    100.00 
-----------+-----------+----------
       Yes |        24 |        33 
           |      27.9 |      33.0 
           |     72.73 |    100.00 
-----------+-----------+----------
     Total |       368 |       436 
           |     368.0 |     436.0 
           |     84.40 |    100.00 


           | mRDt_Barak
Headach_Ba |     a
      raka |  Positive |     Total
-----------+-----------+----------
        No |        59 |       403 
           |      62.9 |     403.0 
           |     14.64 |    100.00 
-----------+-----------+----------
       Yes |         9 |        33 
           |       5.1 |      33.0 
           |     27.27 |    100.00 
-----------+-----------+----------
     Total |        68 |       436 
           |      68.0 |     436.0 
           |     15.60 |    100.00 

          Pearson chi2(1) =   3.6977   Pr =
>  0.054
           Fisher's exact =                
>  0.076
   1-sided Fisher's exact =                
>  0.054

. 
. ///Retroorbital Pain
> tab Retroorbital_Baraka mRDt_Baraka,row e
> xp chi2 exact

+--------------------+
| Key                |
|--------------------|
|     frequency      |
| expected frequency |
|   row percentage   |
+--------------------+

           | mRDt_Barak
Retroorbit |     a
 al_Baraka |  Negative |     Total
-----------+-----------+----------
        No |       367 |       433 
           |     365.5 |     433.0 
           |     84.76 |    100.00 
-----------+-----------+----------
       Yes |         1 |         3 
           |       2.5 |       3.0 
           |     33.33 |    100.00 
-----------+-----------+----------
     Total |       368 |       436 
           |     368.0 |     436.0 
           |     84.40 |    100.00 


           | mRDt_Barak
Retroorbit |     a
 al_Baraka |  Positive |     Total
-----------+-----------+----------
        No |        66 |       433 
           |      67.5 |     433.0 
           |     15.24 |    100.00 
-----------+-----------+----------
       Yes |         2 |         3 
           |       0.5 |       3.0 
           |     66.67 |    100.00 
-----------+-----------+----------
     Total |        68 |       436 
           |      68.0 |     436.0 
           |     15.60 |    100.00 

          Pearson chi2(1) =   5.9851   Pr =
>  0.014
           Fisher's exact =                
>  0.065
   1-sided Fisher's exact =                
>  0.065

. 
. ///Muscles Pain
> tab Muscle_Baraka mRDt_Baraka,row exp chi
> 2 exact

+--------------------+
| Key                |
|--------------------|
|     frequency      |
| expected frequency |
|   row percentage   |
+--------------------+

           | mRDt_Barak
Muscle_Bar |     a
       aka |  Negative |     Total
-----------+-----------+----------
        No |       359 |       423 
           |     357.0 |     423.0 
           |     84.87 |    100.00 
-----------+-----------+----------
       Yes |         9 |        13 
           |      11.0 |      13.0 
           |     69.23 |    100.00 
-----------+-----------+----------
     Total |       368 |       436 
           |     368.0 |     436.0 
           |     84.40 |    100.00 


           | mRDt_Barak
Muscle_Bar |     a
       aka |  Positive |     Total
-----------+-----------+----------
        No |        64 |       423 
           |      66.0 |     423.0 
           |     15.13 |    100.00 
-----------+-----------+----------
       Yes |         4 |        13 
           |       2.0 |      13.0 
           |     30.77 |    100.00 
-----------+-----------+----------
     Total |        68 |       436 
           |      68.0 |     436.0 
           |     15.60 |    100.00 

          Pearson chi2(1) =   2.3434   Pr =
>  0.126
           Fisher's exact =                
>  0.129
   1-sided Fisher's exact =                
>  0.129

. 
. ///Joint/Bone Pain
> tab Joint_Baraka mRDt_Baraka,row exp chi2
>  exact

+--------------------+
| Key                |
|--------------------|
|     frequency      |
| expected frequency |
|   row percentage   |
+--------------------+

Enumerating sample-space combinations:
stage 3:  enumerations = 1
stage 2:  enumerations = 2
stage 1:  enumerations = 0

           | mRDt_Barak
Joint_Bara |     a
        ka |  Negative |     Total
-----------+-----------+----------
        No |       359 |       426 
           |     359.6 |     426.0 
           |     84.27 |    100.00 
-----------+-----------+----------
       Yes |         9 |         9 
           |       7.6 |       9.0 
           |    100.00 |    100.00 
-----------+-----------+----------
Yes-Lumbar |         0 |         1 
           |       0.8 |       1.0 
           |      0.00 |    100.00 
-----------+-----------+----------
     Total |       368 |       436 
           |     368.0 |     436.0 
           |     84.40 |    100.00 


           | mRDt_Barak
Joint_Bara |     a
        ka |  Positive |     Total
-----------+-----------+----------
        No |        67 |       426 
           |      66.4 |     426.0 
           |     15.73 |    100.00 
-----------+-----------+----------
       Yes |         0 |         9 
           |       1.4 |       9.0 
           |      0.00 |    100.00 
-----------+-----------+----------
Yes-Lumbar |         1 |         1 
           |       0.2 |       1.0 
           |    100.00 |    100.00 
-----------+-----------+----------
     Total |        68 |       436 
           |      68.0 |     436.0 
           |     15.60 |    100.00 

          Pearson chi2(2) =   7.0804   Pr =
>  0.029
           Fisher's exact =                
>  0.089

. 
. ///Dehydration
> tab Dehydration_Baraka mRDt_Baraka,row ex
> p chi2 exact

+--------------------+
| Key                |
|--------------------|
|     frequency      |
| expected frequency |
|   row percentage   |
+--------------------+

           | mRDt_Barak
Dehydratio |     a
  n_Baraka |  Negative |     Total
-----------+-----------+----------
        No |       270 |       322 
           |     271.8 |     322.0 
           |     83.85 |    100.00 
-----------+-----------+----------
       Yes |        98 |       114 
           |      96.2 |     114.0 
           |     85.96 |    100.00 
-----------+-----------+----------
     Total |       368 |       436 
           |     368.0 |     436.0 
           |     84.40 |    100.00 


           | mRDt_Barak
Dehydratio |     a
  n_Baraka |  Positive |     Total
-----------+-----------+----------
        No |        52 |       322 
           |      50.2 |     322.0 
           |     16.15 |    100.00 
-----------+-----------+----------
       Yes |        16 |       114 
           |      17.8 |     114.0 
           |     14.04 |    100.00 
-----------+-----------+----------
     Total |        68 |       436 
           |      68.0 |     436.0 
           |     15.60 |    100.00 

          Pearson chi2(1) =   0.2858   Pr =
>  0.593
           Fisher's exact =                
>  0.654
   1-sided Fisher's exact =                
>  0.356

. 
. ///Nutritional Status
> tab NutritionStatus_Baraka mRDt_Baraka,ro
> w exp chi2 exact

+--------------------+
| Key                |
|--------------------|
|     frequency      |
| expected frequency |
|   row percentage   |
+--------------------+

Enumerating sample-space combinations:
stage 4:  enumerations = 1
stage 3:  enumerations = 3
stage 2:  enumerations = 9
stage 1:  enumerations = 0

NutritionS | mRDt_Barak
tatus_Bara |     a
        ka |  Negative |     Total
-----------+-----------+----------
        No |       311 |       367 
           |     309.8 |     367.0 
           |     84.74 |    100.00 
-----------+-----------+----------
      Mild |        35 |        44 
           |      37.1 |      44.0 
           |     79.55 |    100.00 
-----------+-----------+----------
  Moderate |        15 |        18 
           |      15.2 |      18.0 
           |     83.33 |    100.00 
-----------+-----------+----------
    Severe |         7 |         7 
           |       5.9 |       7.0 
           |    100.00 |    100.00 
-----------+-----------+----------
     Total |       368 |       436 
           |     368.0 |     436.0 
           |     84.40 |    100.00 


NutritionS | mRDt_Barak
tatus_Bara |     a
        ka |  Positive |     Total
-----------+-----------+----------
        No |        56 |       367 
           |      57.2 |     367.0 
           |     15.26 |    100.00 
-----------+-----------+----------
      Mild |         9 |        44 
           |       6.9 |      44.0 
           |     20.45 |    100.00 
-----------+-----------+----------
  Moderate |         3 |        18 
           |       2.8 |      18.0 
           |     16.67 |    100.00 
-----------+-----------+----------
    Severe |         0 |         7 
           |       1.1 |       7.0 
           |      0.00 |    100.00 
-----------+-----------+----------
     Total |        68 |       436 
           |      68.0 |     436.0 
           |     15.60 |    100.00 

          Pearson chi2(3) =   2.1298   Pr =
>  0.546
           Fisher's exact =                
>  0.619

. 
. ///Limb or Eyelid Oedema
> tab LimbEyelid_Baraka mRDt_Baraka,row exp
>  chi2 exact

+--------------------+
| Key                |
|--------------------|
|     frequency      |
| expected frequency |
|   row percentage   |
+--------------------+

           | mRDt_Barak
LimbEyelid |     a
   _Baraka |  Negative |     Total
-----------+-----------+----------
        No |       362 |       429 
           |     362.1 |     429.0 
           |     84.38 |    100.00 
-----------+-----------+----------
       Yes |         6 |         7 
           |       5.9 |       7.0 
           |     85.71 |    100.00 
-----------+-----------+----------
     Total |       368 |       436 
           |     368.0 |     436.0 
           |     84.40 |    100.00 


           | mRDt_Barak
LimbEyelid |     a
   _Baraka |  Positive |     Total
-----------+-----------+----------
        No |        67 |       429 
           |      66.9 |     429.0 
           |     15.62 |    100.00 
-----------+-----------+----------
       Yes |         1 |         7 
           |       1.1 |       7.0 
           |     14.29 |    100.00 
-----------+-----------+----------
     Total |        68 |       436 
           |      68.0 |     436.0 
           |     15.60 |    100.00 

          Pearson chi2(1) =   0.0093   Pr =
>  0.923
           Fisher's exact =                
>  1.000
   1-sided Fisher's exact =                
>  0.700

. 
. ///Hepato or Splenomegly
> tab Hepto_Baraka DengueRapidTest_Baraka,r
> ow exp chi2 exact

+--------------------+
| Key                |
|--------------------|
|     frequency      |
| expected frequency |
|   row percentage   |
+--------------------+

           | DengueRapi
           | dTest_Bara
Hepto_Bara |     ka
        ka |  Negative |     Total
-----------+-----------+----------
        No |       392 |       423 
           |     389.9 |     423.0 
           |     92.67 |    100.00 
-----------+-----------+----------
       Yes |         9 |        12 
           |      11.1 |      12.0 
           |     75.00 |    100.00 
-----------+-----------+----------
     Total |       401 |       435 
           |     401.0 |     435.0 
           |     92.18 |    100.00 


           | DengueRapi
           | dTest_Bara
Hepto_Bara |     ka
        ka |  Positive |     Total
-----------+-----------+----------
        No |        31 |       423 
           |      33.1 |     423.0 
           |      7.33 |    100.00 
-----------+-----------+----------
       Yes |         3 |        12 
           |       0.9 |      12.0 
           |     25.00 |    100.00 
-----------+-----------+----------
     Total |        34 |       435 
           |      34.0 |     435.0 
           |      7.82 |    100.00 

          Pearson chi2(1) =   5.0574   Pr =
>  0.025
           Fisher's exact =                
>  0.059
   1-sided Fisher's exact =                
>  0.059

. 
. ///Pneumonia
> tab Pneumonia_Baraka mRDt_Baraka,row exp 
> chi2 exact

+--------------------+
| Key                |
|--------------------|
|     frequency      |
| expected frequency |
|   row percentage   |
+--------------------+

           | mRDt_Barak
Pneumonia_ |     a
    Baraka |  Negative |     Total
-----------+-----------+----------
        No |       319 |       377 
           |     318.2 |     377.0 
           |     84.62 |    100.00 
-----------+-----------+----------
       Yes |        49 |        59 
           |      49.8 |      59.0 
           |     83.05 |    100.00 
-----------+-----------+----------
     Total |       368 |       436 
           |     368.0 |     436.0 
           |     84.40 |    100.00 


           | mRDt_Barak
Pneumonia_ |     a
    Baraka |  Positive |     Total
-----------+-----------+----------
        No |        58 |       377 
           |      58.8 |     377.0 
           |     15.38 |    100.00 
-----------+-----------+----------
       Yes |        10 |        59 
           |       9.2 |      59.0 
           |     16.95 |    100.00 
-----------+-----------+----------
     Total |        68 |       436 
           |      68.0 |     436.0 
           |     15.60 |    100.00 

          Pearson chi2(1) =   0.0949   Pr =
>  0.758
           Fisher's exact =                
>  0.704
   1-sided Fisher's exact =                
>  0.442

. 
. ///Urinary tract Infection
> tab UTI_Baraka mRDt_Baraka,row exp chi2 e
> xact

+--------------------+
| Key                |
|--------------------|
|     frequency      |
| expected frequency |
|   row percentage   |
+--------------------+

           | mRDt_Barak
           |     a
UTI_Baraka |  Negative |     Total
-----------+-----------+----------
        No |       341 |       404 
           |     341.0 |     404.0 
           |     84.41 |    100.00 
-----------+-----------+----------
       Yes |        27 |        32 
           |      27.0 |      32.0 
           |     84.38 |    100.00 
-----------+-----------+----------
     Total |       368 |       436 
           |     368.0 |     436.0 
           |     84.40 |    100.00 


           | mRDt_Barak
           |     a
UTI_Baraka |  Positive |     Total
-----------+-----------+----------
        No |        63 |       404 
           |      63.0 |     404.0 
           |     15.59 |    100.00 
-----------+-----------+----------
       Yes |         5 |        32 
           |       5.0 |      32.0 
           |     15.63 |    100.00 
-----------+-----------+----------
     Total |        68 |       436 
           |      68.0 |     436.0 
           |     15.60 |    100.00 

          Pearson chi2(1) =   0.0000   Pr =
>  0.996
           Fisher's exact =                
>  1.000
   1-sided Fisher's exact =                
>  0.579

. 
. 
.  ///Table XX:Factors associated with deng
> ue infection among children presenting wi
> th fever at some of health facilities in 
> Mwanza Region
> ///Univariate-Crude analysis
> ///Study site
> logistic DengueRapidTest_Baraka ib1.sites
> 1

Logistic regression                        
>      Number of obs                       
>                        =        436
                                           
>      LR chi2(4)                          
>                        =       7.56
                                           
>      Prob > chi2                         
>                        =     0.1089
Log likelihood = -115.60006                
>      Pseudo R2                           
>                        =     0.0317

-------------------------------------------
> -----------------------------------
DengueRapi~a | Odds Ratio   Std. Err.      
> z                                        
>      P>|z|                               
>                [95% Con                  
>                        f. Interval]
-------------+-----------------------------
> -----------------------------------
      sites1 |
   BUZURUGA  |    .246988   .1640026    -2.
> 11                                       
>      0.035                               
>                .0672154                  
>                            .9075751
  NYAMAGANA  |   .5189873   .2720867    -1.
> 25                                       
>      0.211                               
>                .1857385                  
>                            1.450146
  SEKOUTORE  |   .3059701   .2038292    -1.
> 78                                       
>      0.075                               
>                .0829146                  
>                            1.129086
  SENGEREMA  |   .7509158   .3412476    -0.
> 63                                       
>      0.528                               
>                .3081552                  
>                            1.829839
             |
       _cons |   .1463415   .0452307    -6.
> 22                                       
>      0.000                               
>                .0798511                  
>                            .2681971
-------------------------------------------
> -----------------------------------
Note: _cons estimates baseline odds.

. 
. ///sex
> logistic DengueRapidTest_Baraka ib1.Sex_B
> araka

Logistic regression                        
>      Number of obs                       
>                        =        436
                                           
>      LR chi2(1)                          
>                        =       0.10
                                           
>      Prob > chi2                         
>                        =     0.7469
Log likelihood = -119.32995                
>      Pseudo R2                           
>                        =     0.0004

-------------------------------------------
> -----------------------------------
DengueRapi~a | Odds Ratio   Std. Err.      
> z                                        
>      P>|z|                               
>                [95% Con                  
>                        f. Interval]
-------------+-----------------------------
> -----------------------------------
  Sex_Baraka |
     female  |   .8898305   .3227065    -0.
> 32                                       
>      0.748                               
>                .4371294                  
>                            1.811359
       _cons |   .0888889   .0207407   -10.
> 37                                       
>      0.000                               
>                .0562644                  
>                            .1404304
-------------------------------------------
> -----------------------------------
Note: _cons estimates baseline odds.

. 
. ///Age
> logistic DengueRapidTest_Baraka ib2.AgeCa
> t1

Logistic regression                        
>      Number of obs                       
>                        =        436
                                           
>      LR chi2(1)                          
>                        =       1.07
                                           
>      Prob > chi2                         
>                        =     0.3012
Log likelihood = -118.84769                
>      Pseudo R2                           
>                        =     0.0045

-------------------------------------------
> -----------------------------------
DengueRapi~a | Odds Ratio   Std. Err.      
> z                                        
>      P>|z|                               
>                [95% Con                  
>                        f. Interval]
-------------+-----------------------------
> -----------------------------------
     AgeCat1 |
        1-5  |    .484375   .3153096    -1.
> 11                                       
>      0.265                               
>                .1352328                  
>                            1.734927
       _cons |   .1666667   .1039349    -2.
> 87                                       
>      0.004                               
>                .0490943                  
>                            .5658042
-------------------------------------------
> -----------------------------------
Note: _cons estimates baseline odds.

. 
. ///Education Level
> logistic DengueRapidTest_Baraka ib0.Educa
> tion_Baraka

Logistic regression                        
>      Number of obs                       
>                        =        434
                                           
>      LR chi2(3)                          
>                        =      11.00
                                           
>      Prob > chi2                         
>                        =     0.0117
Log likelihood = -113.71869                
>      Pseudo R2                           
>                        =     0.0461

-------------------------------------------
> -----------------------------------
DengueRapi~a | Odds Ratio   Std. Err.      
> z                                        
>      P>|z|                               
>                [95% Con                  
>                        f. Interval]
-------------+-----------------------------
> -----------------------------------
Education_~a |
    Primary  |   .2068376    .120719    -2.
> 70                                       
>      0.007                               
>                .0658921                  
>                            .6492708
  Secondary  |   .1064516   .0726403    -3.
> 28                                       
>      0.001                               
>                .0279454                  
>                            .4055027
 University  |   .0709677   .0816335    -2.
> 30                                       
>      0.021                               
>                .0074462                  
>                            .6763783
             |
       _cons |   .4545455   .2451636    -1.
> 46                                       
>      0.144                               
>                .1579332                  
>                            1.308222
-------------------------------------------
> -----------------------------------
Note: _cons estimates baseline odds.

. 
. ///Marital Status
> logistic DengueRapidTest_Baraka ib5.Marit
> alStatus_Baraka
note: 2.MaritalStatus_Baraka != 0 predicts 
> failure perfectly
      2.MaritalStatus_Baraka dropped and 10
>  obs not used


Logistic regression                        
>      Number of obs                       
>                        =        425
                                           
>      LR chi2(4)                          
>                        =       6.46
                                           
>      Prob > chi2                         
>                        =     0.1673
Log likelihood = -115.24661                
>      Pseudo R2                           
>                        =     0.0273

-------------------------------------------
> -----------------------------------
DengueRapi~a | Odds Ratio   Std. Err.      
> z                                        
>      P>|z|                               
>                [95% Con                  
>                        f. Interval]
-------------+-----------------------------
> -----------------------------------
MaritalSta~a |
   Monogamy  |   1.360465   1.424871     0.
> 29                                       
>      0.769                               
>                .1746581                  
>                            10.59708
   Polygamy  |   3.999999   4.666665     1.
> 19                                       
>      0.235                               
>                .4064352                  
>                            39.36664
 Cohabiting  |          1  (empty)
    Widowed  |         18   31.46427     1.
> 65                                       
>      0.098                               
>                .5852746                  
>                            553.5863
   Separate  |   3.599999   4.632062     1.
> 00                                       
>      0.319                               
>                 .289118                  
>                            44.82598
             |
       _cons |   .0555556   .0570779    -2.
> 81                                       
>      0.005                               
>                .0074165                  
>                            .4161539
-------------------------------------------
> -----------------------------------
Note: _cons estimates baseline odds.

. 
. ///Employment
> logistic DengueRapidTest_Baraka ib5.Emplo
> yment_Baraka
note: 1.Employment_Baraka != 0 predicts fai
> lure perfectly
      1.Employment_Baraka dropped and 9 obs
>  not used

note: 4.Employment_Baraka != 0 predicts fai
> lure perfectly
      4.Employment_Baraka dropped and 4 obs
>  not used


Logistic regression                        
>      Number of obs                       
>                        =        422
                                           
>      LR chi2(2)                          
>                        =       1.82
                                           
>      Prob > chi2                         
>                        =     0.4024
Log likelihood = -117.31548                
>      Pseudo R2                           
>                        =     0.0077

-------------------------------------------
> -----------------------------------
DengueRapi~a | Odds Ratio   Std. Err.      
> z                                        
>      P>|z|                               
>                [95% Con                  
>                        f. Interval]
-------------+-----------------------------
> -----------------------------------
Employment~a |
  Governmen  |   1.486068   1.165992     0.
> 50                                       
>      0.614                               
>                .3192807                  
>                            6.916793
Non-gover~t  |          1  (empty)
       Self  |   1.641587   .6085148     1.
> 34                                       
>      0.181                               
>                 .793843                  
>                            3.394636
    Student  |          1  (empty)
             |
       _cons |   .0708333   .0177776   -10.
> 55                                       
>      0.000                               
>                .0433116                  
>                            .1158433
-------------------------------------------
> -----------------------------------
Note: _cons estimates baseline odds.

. 
. ///Ethnic 
> *logistic DengueRapidTest_Baraka Ethnic_B
> araka
. 
. ///Region
> logistic DengueRapidTest_Baraka ib4.Regio
> n_Baraka
note: 3.Region_Baraka != 0 predicts failure
>  perfectly
      3.Region_Baraka dropped and 3 obs not
>  used


Logistic regression                        
>      Number of obs                       
>                        =        431
                                           
>      LR chi2(3)                          
>                        =      13.10
                                           
>      Prob > chi2                         
>                        =     0.0044
Log likelihood = -109.94901                
>      Pseudo R2                           
>                        =     0.0562

-------------------------------------------
> -----------------------------------
DengueRapi~a | Odds Ratio   Std. Err.      
> z                                        
>      P>|z|                               
>                [95% Con                  
>                        f. Interval]
-------------+-----------------------------
> -----------------------------------
Region_Bar~a |
     Mwanza  |      .5625   .6070418    -0.
> 53                                       
>      0.594                               
>                .0678451                  
>                             4.66366
       Mara  |        4.8   6.181262     1.
> 22                                       
>      0.223                               
>                .3846763                  
>                            59.89451
     Kagera  |         16   25.92296     1.
> 71                                       
>      0.087                               
>                .6683683                  
>                            383.0223
  Shinyanga  |          1  (empty)
             |
       _cons |       .125   .1325825    -1.
> 96                                       
>      0.050                               
>                .0156342                  
>                            .9994144
-------------------------------------------
> -----------------------------------
Note: _cons estimates baseline odds.

. 
. ///Travelling Frequency
> logistic DengueRapidTest_Baraka ib0.Trave
> lling_Baraka
note: 0.Travelling_Baraka != 1 predicts fai
> lure perfectly
      0.Travelling_Baraka dropped and 9 obs
>  not used

note: 1.Travelling_Baraka omitted because o
> f collinearity

Logistic regression                        
>      Number of obs                       
>                        =        427
                                           
>      LR chi2(0)                          
>                        =      -0.00
                                           
>      Prob > chi2                         
>                        =          .
Log likelihood = -118.64334                
>      Pseudo R2                           
>                        =    -0.0000

-------------------------------------------
> -----------------------------------
DengueRapi~a | Odds Ratio   Std. Err.      
> z                                        
>      P>|z|                               
>                [95% Con                  
>                        f. Interval]
-------------+-----------------------------
> -----------------------------------
Travelling~a |
        Yes  |          1  (empty)
       _cons |    .086514   .0154655   -13.
> 69                                       
>      0.000                               
>                .0609429                  
>                            .1228146
-------------------------------------------
> -----------------------------------
Note: _cons estimates baseline odds.

. 
. ///Vaccination Status
> logistic DengueRapidTest_Baraka ib0.Vacci
> nation_Baraka

Logistic regression                             Number of obs     =        436
                                                LR chi2(1)        =       1.55
                                                Prob > chi2       =     0.2138
Log likelihood = -118.60938                     Pseudo R2         =     0.0065

----------------------------------------------------------------------------------
DengueRapidTes~a | Odds Ratio   Std. Err.      z    P>|z|     [95% Conf. Interval]
-----------------+----------------------------------------------------------------
Vaccination_Ba~a |
            Yes  |   .3248731   .2636857    -1.39   0.166     .0661957    1.594402
           _cons |        .25   .1976424    -1.75   0.080     .0530892    1.177264
----------------------------------------------------------------------------------
Note: _cons estimates baseline odds.

. 
. ///Blood Transfunsion Status  
> logistic DengueRapidTest_Baraka ib0.BloodTransfusion_Baraka

Logistic regression                             Number of obs     =        436
                                                LR chi2(1)        =       8.59
                                                Prob > chi2       =     0.0034
Log likelihood = -115.08716                     Pseudo R2         =     0.0360

----------------------------------------------------------------------------------
DengueRapidTes~a | Odds Ratio   Std. Err.      z    P>|z|     [95% Conf. Interval]
-----------------+----------------------------------------------------------------
BloodTransfusi~a |
            Yes  |   5.528571   2.881397     3.28   0.001     1.990587    15.35482
           _cons |   .0723514   .0141591   -13.42   0.000     .0493023    .1061761
----------------------------------------------------------------------------------
Note: _cons estimates baseline odds.

. 
. ///Presence of Trees and Bushes
> logistic DengueRapidTest_Baraka ib0.TreeBushea_Baraka

Logistic regression                             Number of obs     =        436
                                                LR chi2(1)        =       0.27
                                                Prob > chi2       =     0.6034
Log likelihood = -119.24706                     Pseudo R2         =     0.0011

----------------------------------------------------------------------------------
DengueRapidTes~a | Odds Ratio   Std. Err.      z    P>|z|     [95% Conf. Interval]
-----------------+----------------------------------------------------------------
TreeBushea_Bar~a |
            Yes  |   1.212121    .452188     0.52   0.606     .5834464    2.518205
           _cons |       .075   .0224479    -8.65   0.000      .041715    .1348435
----------------------------------------------------------------------------------
Note: _cons estimates baseline odds.

. 
. ///Stagnant Water
> logistic DengueRapidTest_Baraka ib0.Stagnantwater_Baraka

Logistic regression                             Number of obs     =        436
                                                LR chi2(1)        =       2.10
                                                Prob > chi2       =     0.1475
Log likelihood = -118.33302                     Pseudo R2         =     0.0088

----------------------------------------------------------------------------------
DengueRapidTes~a | Odds Ratio   Std. Err.      z    P>|z|     [95% Conf. Interval]
-----------------+----------------------------------------------------------------
Stagnantwater_~a |
            Yes  |    .583954    .221931    -1.42   0.157     .2772557     1.22992
           _cons |   .1040724   .0228019   -10.33   0.000     .0677393    .1598934
----------------------------------------------------------------------------------
Note: _cons estimates baseline odds.

. 
. ///Use of Insecticides
> logistic DengueRapidTest_Baraka ib0.Insectcides_Baraka

Logistic regression                             Number of obs     =        436
                                                LR chi2(1)        =       3.85
                                                Prob > chi2       =     0.0499
Log likelihood = -117.45933                     Pseudo R2         =     0.0161

----------------------------------------------------------------------------------
DengueRapidTes~a | Odds Ratio   Std. Err.      z    P>|z|     [95% Conf. Interval]
-----------------+----------------------------------------------------------------
Insectcides_Ba~a |
            Yes  |   2.635802   1.209038     2.11   0.035     1.072675    6.476757
           _cons |   .0737705   .0147115   -13.07   0.000     .0499039    .1090514
----------------------------------------------------------------------------------
Note: _cons estimates baseline odds.

. 
. ///Availability of Mosquito Net
> logistic DengueRapidTest_Baraka ib0.Mosquitoavailabe_Baraka

Logistic regression                             Number of obs     =        436
                                                LR chi2(1)        =       9.74
                                                Prob > chi2       =     0.0018
Log likelihood = -114.51231                     Pseudo R2         =     0.0408

----------------------------------------------------------------------------------
DengueRapidTes~a | Odds Ratio   Std. Err.      z    P>|z|     [95% Conf. Interval]
-----------------+----------------------------------------------------------------
Mosquitoavaila~a |
            Yes  |   .1559554   .0827997    -3.50   0.000     .0550911    .4414885
           _cons |   .4615385   .2277914    -1.57   0.117      .175428    1.214274
----------------------------------------------------------------------------------
Note: _cons estimates baseline odds.

. 
. ///Use of Mosquito Net
> logistic DengueRapidTest_Baraka ib0.Mosquitouse_Baraka 

Logistic regression                             Number of obs     =        432
                                                LR chi2(1)        =      12.86
                                                Prob > chi2       =     0.0003
Log likelihood = -112.62427                     Pseudo R2         =     0.0540

----------------------------------------------------------------------------------
DengueRapidTes~a | Odds Ratio   Std. Err.      z    P>|z|     [95% Conf. Interval]
-----------------+----------------------------------------------------------------
Mosquitouse_Ba~a |
            Yes  |   .1302412   .0663354    -4.00   0.000     .0479963    .3534181
           _cons |   .5384615   .2524347    -1.32   0.187     .2148351    1.349597
----------------------------------------------------------------------------------
Note: _cons estimates baseline odds.

. 
. ///Frequency of Use of Mosquito Net
> logistic DengueRapidTest_Baraka ib4.Mosquitousefreq_Baraka 
note: 3.Mosquitousefreq_Baraka != 0 predicts failure perfectly
      3.Mosquitousefreq_Baraka dropped and 3 obs not used


Logistic regression                             Number of obs     =        433
                                                LR chi2(2)        =       7.87
                                                Prob > chi2       =     0.0196
Log likelihood = -115.20303                     Pseudo R2         =     0.0330

----------------------------------------------------------------------------------
DengueRapidTes~a | Odds Ratio   Std. Err.      z    P>|z|     [95% Conf. Interval]
-----------------+----------------------------------------------------------------
Mosquitousefre~a |
          Daily  |   .1494845   .1326173    -2.14   0.032     .0262688    .8506515
Three days pe..  |   .8571429   .9491442    -0.14   0.889     .0978336    7.509627
         Others  |          1  (empty)
                 |
           _cons |         .5   .4330127    -0.80   0.423     .0915815    2.729808
----------------------------------------------------------------------------------
Note: _cons estimates baseline odds.

. 
. ///Admission Children Body Temperature (Fever)
> logistic DengueRapidTest_Baraka ib1.Fever_Baraka 
note: 1.Fever_Baraka identifies no observations in the sample
note: 2.Fever_Baraka omitted because of collinearity

Logistic regression                             Number of obs     =        436
                                                LR chi2(0)        =      -0.00
                                                Prob > chi2       =          .
Log likelihood = -119.38202                     Pseudo R2         =    -0.0000

----------------------------------------------------------------------------------
DengueRapidTes~a | Odds Ratio   Std. Err.      z    P>|z|     [95% Conf. Interval]
-----------------+----------------------------------------------------------------
    Fever_Baraka |
           <=37  |          1  (empty)
            >37  |          1  (omitted)
                 |
           _cons |   .0845771   .0151058   -13.83   0.000     .0595971    .1200275
----------------------------------------------------------------------------------
Note: _cons estimates baseline odds.

. 
. ///Duration of Fever (Days)
> logistic DengueRapidTest_Baraka ib1.DurationFever_Baraka 

Logistic regression                             Number of obs     =        436
                                                LR chi2(1)        =       0.01
                                                Prob > chi2       =     0.9431
Log likelihood = -119.37947                     Pseudo R2         =     0.0000

----------------------------------------------------------------------------------
DengueRapidTes~a | Odds Ratio   Std. Err.      z    P>|z|     [95% Conf. Interval]
-----------------+----------------------------------------------------------------
DurationFever_~a |
        1-3days  |   .9669669   .4534206    -0.07   0.943     .3857222    2.424089
           _cons |   .0869565   .0370112    -5.74   0.000     .0377578    .2002616
----------------------------------------------------------------------------------
Note: _cons estimates baseline odds.

. 
. ///Rash
> logistic DengueRapidTest_Baraka ib0.Rash_Baraka 

Logistic regression                             Number of obs     =        436
                                                LR chi2(1)        =      13.56
                                                Prob > chi2       =     0.0002
Log likelihood = -112.60435                     Pseudo R2         =     0.0568

----------------------------------------------------------------------------------
DengueRapidTes~a | Odds Ratio   Std. Err.      z    P>|z|     [95% Conf. Interval]
-----------------+----------------------------------------------------------------
     Rash_Baraka |
            Yes  |   6.968326   3.304504     4.09   0.000     2.750892    17.65157
           _cons |   .0675325   .0136841   -13.30   0.000     .0453977    .1004596
----------------------------------------------------------------------------------
Note: _cons estimates baseline odds.

. 
. ///Diarrhea
> logistic DengueRapidTest_Baraka ib0.Diarrhea_Baraka 

Logistic regression                             Number of obs     =        436
                                                LR chi2(1)        =       1.73
                                                Prob > chi2       =     0.1882
Log likelihood = -118.51601                     Pseudo R2         =     0.0073

----------------------------------------------------------------------------------
DengueRapidTes~a | Odds Ratio   Std. Err.      z    P>|z|     [95% Conf. Interval]
-----------------+----------------------------------------------------------------
 Diarrhea_Baraka |
            Yes  |   1.643291   .6083676     1.34   0.180     .7954054    3.395004
           _cons |   .0719178   .0162483   -11.65   0.000     .0461876    .1119817
----------------------------------------------------------------------------------
Note: _cons estimates baseline odds.

. 
. ///Vomiting
> logistic DengueRapidTest_Baraka ib0.Vomiting_Baraka 

Logistic regression                             Number of obs     =        436
                                                LR chi2(1)        =       0.89
                                                Prob > chi2       =     0.3447
Log likelihood = -118.93566                     Pseudo R2         =     0.0037

----------------------------------------------------------------------------------
DengueRapidTes~a | Odds Ratio   Std. Err.      z    P>|z|     [95% Conf. Interval]
-----------------+----------------------------------------------------------------
 Vomiting_Baraka |
            Yes  |   1.415789   .5156756     0.95   0.340     .6933683    2.890902
           _cons |   .0743494    .017232   -11.21   0.000     .0472057    .1171011
----------------------------------------------------------------------------------
Note: _cons estimates baseline odds.

. 
. ///Headache
> logistic DengueRapidTest_Baraka ib0.Headach_Baraka 

Logistic regression                             Number of obs     =        436
                                                LR chi2(1)        =       0.81
                                                Prob > chi2       =     0.3668
Log likelihood = -118.97476                     Pseudo R2         =     0.0034

----------------------------------------------------------------------------------
DengueRapidTes~a | Odds Ratio   Std. Err.      z    P>|z|     [95% Conf. Interval]
-----------------+----------------------------------------------------------------
  Headach_Baraka |
            Yes  |   1.714943   .9708711     0.95   0.341     .5654099    5.201585
           _cons |    .080429   .0152634   -13.28   0.000     .0554468    .1166672
----------------------------------------------------------------------------------
Note: _cons estimates baseline odds.

. 
. ///Retroorbital Pain
> logistic DengueRapidTest_Baraka ib0.Retroorbital_Baraka 

Logistic regression                             Number of obs     =        436
                                                LR chi2(1)        =       6.65
                                                Prob > chi2       =     0.0099
Log likelihood =  -116.0569                     Pseudo R2         =     0.0279

----------------------------------------------------------------------------------
DengueRapidTes~a | Odds Ratio   Std. Err.      z    P>|z|     [95% Conf. Interval]
-----------------+----------------------------------------------------------------
Retroorbital_B~a |
            Yes  |    25.0625   31.03851     2.60   0.009     2.212376     283.916
           _cons |   .0798005   .0146589   -13.76   0.000      .055673    .1143844
----------------------------------------------------------------------------------
Note: _cons estimates baseline odds.

. 
. ///Muscles Pain
> logistic DengueRapidTest_Baraka ib0.Muscle_Baraka 

Logistic regression                             Number of obs     =        436
                                                LR chi2(1)        =      26.03
                                                Prob > chi2       =     0.0000
Log likelihood = -106.36684                     Pseudo R2         =     0.1090

----------------------------------------------------------------------------------
DengueRapidTes~a | Odds Ratio   Std. Err.      z    P>|z|     [95% Conf. Interval]
-----------------+----------------------------------------------------------------
   Muscle_Baraka |
            Yes  |   24.43075    14.7797     5.28   0.000     7.464338    79.96177
           _cons |   .0654912   .0132578   -13.47   0.000     .0440422    .0973861
----------------------------------------------------------------------------------
Note: _cons estimates baseline odds.

. 
. ///Joint/Bone Pain
> logistic DengueRapidTest_Baraka ib0.Joint_Baraka 
note: 2.Joint_Baraka != 0 predicts failure perfectly
      2.Joint_Baraka dropped and 1 obs not used


Logistic regression                             Number of obs     =        435
                                                LR chi2(1)        =       9.21
                                                Prob > chi2       =     0.0024
Log likelihood = -114.69787                     Pseudo R2         =     0.0386

----------------------------------------------------------------------------------
DengueRapidTes~a | Odds Ratio   Std. Err.      z    P>|z|     [95% Conf. Interval]
-----------------+----------------------------------------------------------------
    Joint_Baraka |
            Yes  |      10.56   7.360696     3.38   0.001     2.693681    41.39822
     Yes-Lumbar  |          1  (empty)
                 |
           _cons |   .0757576   .0143457   -13.63   0.000     .0522684    .1098026
----------------------------------------------------------------------------------
Note: _cons estimates baseline odds.

. 
. ///Bleeding any site
> logistic DengueRapidTest_Baraka ib0.Bleeding_Baraka 
note: 0.Bleeding_Baraka != 1 predicts failure perfectly
      0.Bleeding_Baraka dropped and 1 obs not used

note: 1.Bleeding_Baraka omitted because of collinearity

Logistic regression                             Number of obs     =        435
                                                LR chi2(0)        =       0.00
                                                Prob > chi2       =          .
Log likelihood = -119.30073                     Pseudo R2         =     0.0000

----------------------------------------------------------------------------------
DengueRapidTes~a | Odds Ratio   Std. Err.      z    P>|z|     [95% Conf. Interval]
-----------------+----------------------------------------------------------------
 Bleeding_Baraka |
            Yes  |          1  (empty)
           _cons |    .084788   .0151449   -13.81   0.000     .0597437    .1203309
----------------------------------------------------------------------------------
Note: _cons estimates baseline odds.

. 
. ///Pallor
> logistic DengueRapidTest_Baraka ib0.Pillor_Baraka 
note: 2.Pillor_Baraka != 0 predicts failure perfectly
      2.Pillor_Baraka dropped and 2 obs not used


Logistic regression                             Number of obs     =        434
                                                LR chi2(1)        =       2.53
                                                Prob > chi2       =     0.1119
Log likelihood = -117.95564                     Pseudo R2         =     0.0106

----------------------------------------------------------------------------------
DengueRapidTes~a | Odds Ratio   Std. Err.      z    P>|z|     [95% Conf. Interval]
-----------------+----------------------------------------------------------------
   Pillor_Baraka |
  Mild/Moderate  |   2.152455   .9768235     1.69   0.091     .8843886    5.238717
         Severe  |          1  (empty)
                 |
           _cons |   .0756303   .0150954   -12.94   0.000     .0511446    .1118384
----------------------------------------------------------------------------------
Note: _cons estimates baseline odds.

. 
. ///Dehydration
> logistic DengueRapidTest_Baraka ib0.Dehydration_Baraka ib1.Sex_Baraka 

Logistic regression                             Number of obs     =        436
                                                LR chi2(2)        =       0.87
                                                Prob > chi2       =     0.6470
Log likelihood = -118.94661                     Pseudo R2         =     0.0036

----------------------------------------------------------------------------------
DengueRapidTes~a | Odds Ratio   Std. Err.      z    P>|z|     [95% Conf. Interval]
-----------------+----------------------------------------------------------------
Dehydration_Ba~a |
            Yes  |   1.410687   .5446447     0.89   0.373     .6619033    3.006537
                 |
      Sex_Baraka |
         female  |   .8625268   .3147425    -0.41   0.685     .4218546    1.763528
           _cons |    .081547   .0209539    -9.75   0.000     .0492819     .134936
----------------------------------------------------------------------------------
Note: _cons estimates baseline odds.

. 
. ///Nutritional Status-Note for discussion Dr Neema and Baraka about the Re-calcul
> ation stunting(Height for ag) and Wasting (Weight for age)
> logistic DengueRapidTest_Baraka ib0.NutritionStatus_Baraka 

Logistic regression                             Number of obs     =        436
                                                LR chi2(3)        =       0.66
                                                Prob > chi2       =     0.8834
Log likelihood = -119.05388                     Pseudo R2         =     0.0027

----------------------------------------------------------------------------------
DengueRapidTes~a | Odds Ratio   Std. Err.      z    P>|z|     [95% Conf. Interval]
-----------------+----------------------------------------------------------------
NutritionStatu~a |
           Mild  |   .8858885   .5577495    -0.19   0.847     .2579101    3.042915
       Moderate  |   1.513393   1.173406     0.53   0.593     .3311117    6.917177
         Severe  |   2.017857   2.215356     0.64   0.523     .2346265    17.35417
                 |
           _cons |   .0825959    .016241   -12.68   0.000     .0561804    .1214316
----------------------------------------------------------------------------------
Note: _cons estimates baseline odds.

. logistic DengueRapidTest_Baraka ib4.Wasting_Baraka2 

Logistic regression                             Number of obs     =        413
                                                LR chi2(3)        =       8.32
                                                Prob > chi2       =     0.0398
Log likelihood = -98.221735                     Pseudo R2         =     0.0406

----------------------------------------------------------------------------------
DengueRapidTes~a | Odds Ratio   Std. Err.      z    P>|z|     [95% Conf. Interval]
-----------------+----------------------------------------------------------------
 Wasting_Baraka2 |
       Severely  |         12   12.66886     2.35   0.019     1.515428    95.02269
     Moderately  |   2.285714   2.400194     0.79   0.431      .291869    17.90012
           Mild  |   1.002985   .7650706     0.00   0.997     .2249072    4.472863
                 |
           _cons |      .0625   .0455543    -3.80   0.000     .0149784    .2607921
----------------------------------------------------------------------------------
Note: _cons estimates baseline odds.

. 
. ///Limb or Eyelid Oedema
> logistic DengueRapidTest_Baraka ib0.LimbEyelid_Baraka 

Logistic regression                             Number of obs     =        436
                                                LR chi2(1)        =       2.71
                                                Prob > chi2       =     0.0997
Log likelihood = -118.02665                     Pseudo R2         =     0.0114

----------------------------------------------------------------------------------
DengueRapidTes~a | Odds Ratio   Std. Err.      z    P>|z|     [95% Conf. Interval]
-----------------+----------------------------------------------------------------
LimbEyelid_Bar~a |
            Yes  |   4.962508   4.250898     1.87   0.061     .9258904    26.59763
           _cons |   .0806045   .0148121   -13.70   0.000     .0562264    .1155524
----------------------------------------------------------------------------------
Note: _cons estimates baseline odds.

. 
. ///Hepato or Splenomegly
> logistic DengueRapidTest_Baraka ib0.Hepto_Baraka 

Logistic regression                             Number of obs     =        435
                                                LR chi2(1)        =       3.41
                                                Prob > chi2       =     0.0650
Log likelihood = -117.59821                     Pseudo R2         =     0.0143

----------------------------------------------------------------------------------
DengueRapidTes~a | Odds Ratio   Std. Err.      z    P>|z|     [95% Conf. Interval]
-----------------+----------------------------------------------------------------
    Hepto_Baraka |
            Yes  |   4.215054   2.918003     2.08   0.038     1.085256    16.37096
           _cons |   .0790816   .0147544   -13.60   0.000     .0548612     .113995
----------------------------------------------------------------------------------
Note: _cons estimates baseline odds.

. 
. ///Pneumonia
> logistic DengueRapidTest_Baraka ib0.Pneumonia_Baraka 

Logistic regression                             Number of obs     =        436
                                                LR chi2(1)        =       0.04
                                                Prob > chi2       =     0.8367
Log likelihood = -119.36077                     Pseudo R2         =     0.0002

----------------------------------------------------------------------------------
DengueRapidTes~a | Odds Ratio   Std. Err.      z    P>|z|     [95% Conf. Interval]
-----------------+----------------------------------------------------------------
Pneumonia_Baraka |
            Yes  |   1.111111   .5620453     0.21   0.835     .4122732    2.994538
           _cons |   .0833333   .0161065   -12.86   0.000     .0570559    .1217131
----------------------------------------------------------------------------------
Note: _cons estimates baseline odds.

. 
. ///Urinary tract Infection
> logistic DengueRapidTest_Baraka ib0.UTI_Baraka 

Logistic regression                             Number of obs     =        436
                                                LR chi2(1)        =       0.92
                                                Prob > chi2       =     0.3368
Log likelihood = -118.92067                     Pseudo R2         =     0.0039

----------------------------------------------------------------------------------
DengueRapidTes~a | Odds Ratio   Std. Err.      z    P>|z|     [95% Conf. Interval]
-----------------+----------------------------------------------------------------
      UTI_Baraka |
            Yes  |   1.780952   1.010165     1.02   0.309     .5859312    5.413249
           _cons |   .0802139    .015221   -13.30   0.000     .0553006    .1163509
----------------------------------------------------------------------------------
Note: _cons estimates baseline odds.

. 
. ///Meningitis or Encephalitis
> logistic DengueRapidTest_Baraka ib0.Meningitis_Baraka 

Logistic regression                             Number of obs     =        436
                                                LR chi2(1)        =       1.55
                                                Prob > chi2       =     0.2138
Log likelihood = -118.60938                     Pseudo R2         =     0.0065

----------------------------------------------------------------------------------
DengueRapidTes~a | Odds Ratio   Std. Err.      z    P>|z|     [95% Conf. Interval]
-----------------+----------------------------------------------------------------
Meningitis_Bar~a |
            Yes  |   3.078125   2.498384     1.39   0.166     .6271942    15.10673
           _cons |   .0812183   .0149292   -13.66   0.000     .0566487    .1164441
----------------------------------------------------------------------------------
Note: _cons estimates baseline odds.

.  
. ////Adjusted analysis from Baraka by considering the Supervisor Concerning
> logistic DengueRapidTest_Baraka ib1.Sex_Baraka ib2.AgeCat1 ib0.Education_Baraka i
> b0.NutritionStatus_Baraka ib0.Mosquitouse_Baraka  ib0.Insectcides_Baraka ib0.Stag
> nantwater_Baraka

Logistic regression                             Number of obs     =        430
                                                LR chi2(11)       =      26.86
                                                Prob > chi2       =     0.0048
Log likelihood = -105.46311                     Pseudo R2         =     0.1129

----------------------------------------------------------------------------------
DengueRapidTes~a | Odds Ratio   Std. Err.      z    P>|z|     [95% Conf. Interval]
-----------------+----------------------------------------------------------------
      Sex_Baraka |
         female  |   .9294828   .3575228    -0.19   0.849     .4373501    1.975393
                 |
         AgeCat1 |
            1-5  |   .7608065   .5382437    -0.39   0.699     .1901425    3.044172
                 |
Education_Baraka |
        Primary  |   .2710228   .1788597    -1.98   0.048     .0743466    .9879854
      Secondary  |   .1197962     .08961    -2.84   0.005      .027652    .5189903
     University  |   .0560858   .0693781    -2.33   0.020      .004965    .6335597
                 |
NutritionStatu~a |
           Mild  |   .9923229   .6418185    -0.01   0.990     .2793248    3.525303
       Moderate  |   1.330403   1.109276     0.34   0.732     .2595733    6.818771
         Severe  |   3.475052   3.963933     1.09   0.275     .3715438    32.50219
                 |
Mosquitouse_Ba~a |
            Yes  |   .1651639   .0932823    -3.19   0.001      .054597    .4996455
                 |
Insectcides_Ba~a |
            Yes  |   2.252135   1.249719     1.46   0.143     .7590302    6.682359
                 |
Stagnantwater_~a |
            Yes  |   .6767504   .2723357    -0.97   0.332     .3075323    1.489245
           _cons |   2.574383   2.518883     0.97   0.334     .3782879    17.51959
----------------------------------------------------------------------------------
Note: _cons estimates baseline odds.

.  
.  ////Adjusted analysis from Baraka by considering the statistical significant and
>  not Multicollinearity in crude analysis
> logistic DengueRapidTest_Baraka ib1.sites1 ib0.Education_Baraka ib0.BloodTransfus
> ion_Baraka ib0.Insectcides_Baraka  ib0.Rash_Baraka ib0.Retroorbital_Baraka ib0.Mu
> scle_Baraka ib0.Joint_Baraka ib0.Hepto_Baraka ib0.Mosquitoavailabe_Baraka ib0.Mos
> quitouse_Baraka ib4.Mosquitousefreq_Baraka
note: 2.Joint_Baraka != 0 predicts failure perfectly
      2.Joint_Baraka dropped and 1 obs not used

note: 3.Mosquitousefreq_Baraka != 0 predicts failure perfectly
      3.Mosquitousefreq_Baraka dropped and 3 obs not used


Logistic regression                             Number of obs     =        425
                                                LR chi2(18)       =      63.78
                                                Prob > chi2       =     0.0000
Log likelihood = -86.588961                     Pseudo R2         =     0.2691

----------------------------------------------------------------------------------
DengueRapidTes~a | Odds Ratio   Std. Err.      z    P>|z|     [95% Conf. Interval]
-----------------+----------------------------------------------------------------
          sites1 |
       BUZURUGA  |   .4164117   .3154783    -1.16   0.248     .0943285    1.838244
      NYAMAGANA  |   .6928683   .4276666    -0.59   0.552     .2066591    2.322988
      SEKOUTORE  |   .3823532    .285131    -1.29   0.197     .0886546    1.649029
      SENGEREMA  |   .9316171    .571261    -0.12   0.908      .280083    3.098762
                 |
Education_Baraka |
        Primary  |   .6481476   .4970984    -0.57   0.572     .1441593    2.914104
      Secondary  |   .4058411   .3432386    -1.07   0.286     .0773491    2.129397
     University  |   .2550984   .3374017    -1.03   0.302     .0190933    3.408281
                 |
BloodTransfusi~a |
            Yes  |   4.493174   3.380188     2.00   0.046     1.028488    19.62941
                 |
Insectcides_Ba~a |
            Yes  |   1.548919   1.017739     0.67   0.505     .4273023    5.614646
                 |
     Rash_Baraka |
            Yes  |   4.641253    2.93855     2.42   0.015     1.341862    16.05324
                 |
Retroorbital_B~a |
            Yes  |    10.5772   17.17727     1.45   0.146      .438558    255.1022
                 |
   Muscle_Baraka |
            Yes  |   5.730328   4.827814     2.07   0.038     1.099108    29.87574
                 |
    Joint_Baraka |
            Yes  |   3.520197   3.737369     1.19   0.236     .4393923    28.20211
     Yes-Lumbar  |          1  (empty)
                 |
    Hepto_Baraka |
            Yes  |   .4811632   .4919904    -0.72   0.474      .064854    3.569833
                 |
Mosquitoavaila~a |
            Yes  |    2.04851   3.021189     0.49   0.627     .1137803    36.88157
                 |
Mosquitouse_Ba~a |
            Yes  |   .0647958   .0857598    -2.07   0.039     .0048411    .8672534
                 |
Mosquitousefre~a |
          Daily  |   1.583704   2.244207     0.32   0.746     .0985072    25.46125
Three days pe..  |    12.4014   20.19781     1.55   0.122     .5094979    301.8554
         Others  |          1  (empty)
                 |
           _cons |   .4279315   .6020462    -0.60   0.546     .0271544    6.743862
----------------------------------------------------------------------------------
Note: _cons estimates baseline odds.

.  
. ////Adjusted analysis from Baraka by considering the statistical significant and 
> Multicollinearity in crude analysis
> logistic DengueRapidTest_Baraka ib1.sites1 ib0.Education_Baraka ib0.BloodTransfus
> ion_Baraka ib0.Insectcides_Baraka  ib0.Rash_Baraka ib0.Retroorbital_Baraka ib0.Mu
> scle_Baraka ib0.Joint_Baraka ib0.Hepto_Baraka ib0.Mosquitouse_Baraka
note: 2.Joint_Baraka != 0 predicts failure perfectly
      2.Joint_Baraka dropped and 1 obs not used


Logistic regression                             Number of obs     =        428
                                                LR chi2(15)       =      58.27
                                                Prob > chi2       =     0.0000
Log likelihood = -89.592493                     Pseudo R2         =     0.2454

----------------------------------------------------------------------------------
DengueRapidTes~a | Odds Ratio   Std. Err.      z    P>|z|     [95% Conf. Interval]
-----------------+----------------------------------------------------------------
          sites1 |
       BUZURUGA  |   .4107905   .3014437    -1.21   0.225     .0974983    1.730787
      NYAMAGANA  |   .7237616   .4371998    -0.54   0.593     .2215204    2.364708
      SEKOUTORE  |   .3560725   .2652434    -1.39   0.166     .0826926    1.533241
      SENGEREMA  |   .8170995    .487434    -0.34   0.735     .2538035    2.630584
                 |
Education_Baraka |
        Primary  |   .5937104   .4459222    -0.69   0.488      .136225    2.587572
      Secondary  |   .3847761   .3185836    -1.15   0.249     .0759342    1.949749
     University  |   .2426716   .3130342    -1.10   0.272     .0193647    3.041069
                 |
BloodTransfusi~a |
            Yes  |   4.360773   3.184481     2.02   0.044     1.042242    18.24562
                 |
Insectcides_Ba~a |
            Yes  |   1.608305    .998222     0.77   0.444     .4764921    5.428517
                 |
     Rash_Baraka |
            Yes  |   3.694982    2.29066     2.11   0.035     1.096276    12.45388
                 |
Retroorbital_B~a |
            Yes  |   7.726021   12.62428     1.25   0.211     .3141208    190.0269
                 |
   Muscle_Baraka |
            Yes  |   7.614022   6.088413     2.54   0.011     1.588424    36.49739
                 |
    Joint_Baraka |
            Yes  |    2.32749   2.265746     0.87   0.385     .3453559    15.68587
     Yes-Lumbar  |          1  (empty)
                 |
    Hepto_Baraka |
            Yes  |    .660654   .6448535    -0.42   0.671     .0975282    4.475256
                 |
Mosquitouse_Ba~a |
            Yes  |   .1491255   .0939253    -3.02   0.003     .0433941    .5124757
           _cons |    .757382   .7370751    -0.29   0.775     .1124439    5.101456
----------------------------------------------------------------------------------
Note: _cons estimates baseline odds.

.  
. ////Adjusted analysis from supervisor all variables
>  logistic DengueRapidTest_Baraka ib1.sites1 ib1.Sex_Baraka ib1.AgeCat1 ib0.Educat
> ion_Baraka ib5.MaritalStatus_Baraka ib5.Employment_Baraka ib4.Region_Baraka ib0.T
> ravelling_Baraka ib0.Vaccination_Baraka ib0.BloodTransfusion_Baraka ib0.TreeBushe
> a_Baraka ib0.Stagnantwater_Baraka ib0.Insectcides_Baraka ib0.Mosquitoavailabe_Bar
> aka ib0.Mosquitouse_Baraka ib4.Mosquitousefreq_Baraka ib1.Fever_Baraka ib1.Durati
> onFever_Baraka ib0.Rash_Baraka ib0.Diarrhea_Baraka ib0.Vomiting_Baraka ib0.Retroo
> rbital_Baraka ib0.Muscle_Baraka ib0.Headach_Baraka ib0.Joint_Baraka ib0.Bleeding_
> Baraka ib0.Pillor_Baraka ib0.Dehydration_Baraka ib0.NutritionStatus_Baraka ib0.Li
> mbEyelid_Baraka ib0.Hepto_Baraka ib0.Pneumonia_Baraka ib0.UTI_Baraka ib0.Meningit
> is_Baraka 
note: 2.MaritalStatus_Baraka != 0 predicts failure perfectly
      2.MaritalStatus_Baraka dropped and 10 obs not used

note: 1.Employment_Baraka != 0 predicts failure perfectly
      1.Employment_Baraka dropped and 6 obs not used

note: 4.Employment_Baraka != 0 predicts failure perfectly
      4.Employment_Baraka dropped and 4 obs not used

note: 3.Region_Baraka != 0 predicts failure perfectly
      3.Region_Baraka dropped and 3 obs not used

note: 0.Travelling_Baraka != 1 predicts failure perfectly
      0.Travelling_Baraka dropped and 8 obs not used

note: 3.Mosquitousefreq_Baraka != 0 predicts failure perfectly
      3.Mosquitousefreq_Baraka dropped and 2 obs not used

note: 2.Joint_Baraka != 0 predicts failure perfectly
      2.Joint_Baraka dropped and 1 obs not used

note: 2.Pillor_Baraka != 0 predicts failure perfectly
      2.Pillor_Baraka dropped and 2 obs not used

note: 3.NutritionStatus_Baraka != 0 predicts failure perfectly
      3.NutritionStatus_Baraka dropped and 6 obs not used

note: 1.Travelling_Baraka omitted because of collinearity
note: 1.Fever_Baraka identifies no observations in the sample
note: 2.Fever_Baraka omitted because of collinearity
note: 1.Bleeding_Baraka omitted because of collinearity

Logistic regression                             Number of obs     =        383
                                                LR chi2(44)       =      82.96
                                                Prob > chi2       =     0.0003
Log likelihood = -70.955771                     Pseudo R2         =     0.3689

----------------------------------------------------------------------------------
DengueRapidTes~a | Odds Ratio   Std. Err.      z    P>|z|     [95% Conf. Interval]
-----------------+----------------------------------------------------------------
          sites1 |
       BUZURUGA  |   .3693695     .37428    -0.98   0.326     .0506924    2.691403
      NYAMAGANA  |    .699193   .5302883    -0.47   0.637     .1581325    3.091527
      SEKOUTORE  |   .6561929   .6266574    -0.44   0.659     .1009585    4.265011
      SENGEREMA  |    .957429    .756129    -0.06   0.956     .2036435    4.501347
                 |
      Sex_Baraka |
         female  |   .8012309   .4394982    -0.40   0.686     .2734318    2.347828
                 |
         AgeCat1 |
           6-11  |   .4836135   .8670532    -0.41   0.685     .0144016    16.24003
                 |
Education_Baraka |
        Primary  |   .5175395   .4902155    -0.70   0.487     .0808504    3.312875
      Secondary  |   .1299598   .1446892    -1.83   0.067       .01466    1.152083
     University  |   .0258174   .0668936    -1.41   0.158     .0001609    4.143832
                 |
MaritalStatus_~a |
       Monogamy  |    1.74845   2.602095     0.38   0.707     .0945953    32.31742
       Polygamy  |   5.362751   9.491886     0.95   0.343     .1670283     172.181
     Cohabiting  |          1  (empty)
        Widowed  |   61.78836   196.1391     1.30   0.194     .1227094    31112.54
       Separate  |   .5962832   1.489396    -0.21   0.836     .0044599    79.72301
                 |
Employment_Bar~a |
      Governmen  |   35.38894   82.60196     1.53   0.127     .3648068    3432.988
 Non-government  |          1  (empty)
           Self  |   3.280618   2.045149     1.91   0.057     .9667484    11.13263
        Student  |          1  (empty)
                 |
   Region_Baraka |
         Mwanza  |   3.065818   6.712049     0.51   0.609     .0419755    223.9219
           Mara  |   1.065991     2.4153     0.03   0.977     .0125638    90.44569
         Kagera  |   52.64255   149.4328     1.40   0.163     .2018785    13727.26
      Shinyanga  |          1  (empty)
                 |
Travelling_Bar~a |
            Yes  |          1  (empty)
                 |
Vaccination_Ba~a |
            Yes  |   6.920627   12.47653     1.07   0.283     .2021138    236.9709
                 |
BloodTransfusi~a |
            Yes  |   2.875393   3.299703     0.92   0.357     .3033105    27.25882
                 |
TreeBushea_Bar~a |
            Yes  |   1.032674   .5913192     0.06   0.955     .3361684    3.172266
                 |
Stagnantwater_~a |
            Yes  |   .8872774   .5652712    -0.19   0.851     .2545491    3.092767
                 |
Insectcides_Ba~a |
            Yes  |    2.01243   1.840102     0.76   0.444     .3352812    12.07904
                 |
Mosquitoavaila~a |
            Yes  |    43.2367   109.9952     1.48   0.139     .2953757    6328.931
                 |
Mosquitouse_Ba~a |
            Yes  |   .0033856    .008195    -2.35   0.019     .0000295    .3890482
                 |
Mosquitousefre~a |
          Daily  |   .4977215    .906692    -0.38   0.702     .0140076    17.68512
Three days pe..  |   9.437513   20.76276     1.02   0.308     .1265299     703.918
         Others  |          1  (empty)
                 |
    Fever_Baraka |
           <=37  |          1  (empty)
            >37  |          1  (omitted)
                 |
DurationFever_~a |
        1-3days  |   2.270887   1.872949     0.99   0.320     .4509762    11.43503
                 |
     Rash_Baraka |
            Yes  |   14.18804   12.19166     3.09   0.002     2.633252    76.44558
                 |
 Diarrhea_Baraka |
            Yes  |   5.508546   4.157321     2.26   0.024     1.254966    24.17921
                 |
 Vomiting_Baraka |
            Yes  |    1.12193   .7227826     0.18   0.858     .3173912    3.965853
                 |
Retroorbital_B~a |
            Yes  |   9.101286    16.5027     1.22   0.223     .2604238    318.0715
                 |
   Muscle_Baraka |
            Yes  |   9.623172   11.00098     1.98   0.048      1.02387    90.44647
                 |
  Headach_Baraka |
            Yes  |   .2503442   .2589314    -1.34   0.181     .0329715    1.900801
                 |
    Joint_Baraka |
            Yes  |    4.90063   7.796952     1.00   0.318     .2167613    110.7955
     Yes-Lumbar  |          1  (empty)
                 |
 Bleeding_Baraka |
            Yes  |          1  (empty)
                 |
   Pillor_Baraka |
  Mild/Moderate  |   1.302424   1.240618     0.28   0.781     .2013463    8.424825
         Severe  |          1  (empty)
                 |
Dehydration_Ba~a |
            Yes  |   .5540712   .4109343    -0.80   0.426     .1294972    2.370667
                 |
NutritionStatu~a |
           Mild  |   1.277617   .9890942     0.32   0.752     .2801721    5.826079
       Moderate  |   .3591515   .5253599    -0.70   0.484     .0204247    6.315373
         Severe  |          1  (empty)
                 |
LimbEyelid_Bar~a |
            Yes  |   2.042127   4.003501     0.36   0.716     .0437864     95.2415
                 |
    Hepto_Baraka |
            Yes  |   .3776832   .6892305    -0.53   0.594     .0105628    13.50447
                 |
Pneumonia_Baraka |
            Yes  |   1.164916   .9991119     0.18   0.859     .2168933    6.256671
                 |
      UTI_Baraka |
            Yes  |   .7035756   .7621674    -0.32   0.746     .0841828    5.880281
                 |
Meningitis_Bar~a |
            Yes  |   9.474607   13.37693     1.59   0.111     .5953514    150.7818
           _cons |   .0082158   .0279497    -1.41   0.158     .0000104     6.46235
----------------------------------------------------------------------------------
Note: _cons estimates baseline odds.

.  
.  ////Adjusted analysis from supervisor control for multicollinearity(Mosquito and
>  Fever)
>  logistic DengueRapidTest_Baraka ib1.sites1 ib1.Sex_Baraka ib1.AgeCat1 ib0.Educat
> ion_Baraka ib5.MaritalStatus_Baraka ib5.Employment_Baraka ib4.Region_Baraka ib0.T
> ravelling_Baraka ib0.Vaccination_Baraka ib0.BloodTransfusion_Baraka ib0.TreeBushe
> a_Baraka ib0.Stagnantwater_Baraka ib0.Insectcides_Baraka ib0.Mosquitouse_Baraka i
> b1.DurationFever_Baraka ib0.Rash_Baraka ib0.Diarrhea_Baraka ib0.Vomiting_Baraka i
> b0.Retroorbital_Baraka ib0.Muscle_Baraka ib0.Headach_Baraka ib0.Joint_Baraka ib0.
> Bleeding_Baraka ib0.Pillor_Baraka ib0.Dehydration_Baraka ib0.NutritionStatus_Bara
> ka ib0.LimbEyelid_Baraka ib0.Hepto_Baraka ib0.Pneumonia_Baraka ib0.UTI_Baraka ib0
> .Meningitis_Baraka 
note: 2.MaritalStatus_Baraka != 0 predicts failure perfectly
      2.MaritalStatus_Baraka dropped and 10 obs not used

note: 1.Employment_Baraka != 0 predicts failure perfectly
      1.Employment_Baraka dropped and 6 obs not used

note: 4.Employment_Baraka != 0 predicts failure perfectly
      4.Employment_Baraka dropped and 4 obs not used

note: 3.Region_Baraka != 0 predicts failure perfectly
      3.Region_Baraka dropped and 3 obs not used

note: 0.Travelling_Baraka != 1 predicts failure perfectly
      0.Travelling_Baraka dropped and 8 obs not used

note: 2.Joint_Baraka != 0 predicts failure perfectly
      2.Joint_Baraka dropped and 1 obs not used

note: 2.Pillor_Baraka != 0 predicts failure perfectly
      2.Pillor_Baraka dropped and 2 obs not used

note: 3.NutritionStatus_Baraka != 0 predicts failure perfectly
      3.NutritionStatus_Baraka dropped and 6 obs not used

note: 1.Travelling_Baraka omitted because of collinearity
note: 1.Bleeding_Baraka omitted because of collinearity

Logistic regression                             Number of obs     =        385
                                                LR chi2(41)       =      74.99
                                                Prob > chi2       =     0.0009
Log likelihood = -75.118787                     Pseudo R2         =     0.3330

----------------------------------------------------------------------------------
DengueRapidTes~a | Odds Ratio   Std. Err.      z    P>|z|     [95% Conf. Interval]
-----------------+----------------------------------------------------------------
          sites1 |
       BUZURUGA  |   .3545893   .3287146    -1.12   0.263     .0576284    2.181797
      NYAMAGANA  |   .9071288   .6360965    -0.14   0.889     .2295037    3.585487
      SEKOUTORE  |   .5315813   .4860399    -0.69   0.489     .0885711    3.190417
      SENGEREMA  |   .9028108   .6733133    -0.14   0.891      .209302    3.894216
                 |
      Sex_Baraka |
         female  |   .9594599   .4886865    -0.08   0.935     .3535738    2.603596
                 |
         AgeCat1 |
           6-11  |   .2443181   .4389737    -0.78   0.433     .0072206    8.266762
                 |
Education_Baraka |
        Primary  |   .5988256   .5371246    -0.57   0.568     .1032295    3.473737
      Secondary  |   .1999057   .2058187    -1.56   0.118     .0265733     1.50385
     University  |    .028922   .0677749    -1.51   0.131     .0002928    2.856967
                 |
MaritalStatus_~a |
       Monogamy  |   .7135477   .8935586    -0.27   0.788     .0613033    8.305431
       Polygamy  |   1.870445   2.851074     0.41   0.681     .0942929    37.10316
     Cohabiting  |          1  (empty)
        Widowed  |   14.21915   42.74807     0.88   0.377     .0392504    5151.133
       Separate  |   .2017724   .5039727    -0.64   0.522     .0015094    26.97322
                 |
Employment_Bar~a |
      Governmen  |   27.01264   53.92715     1.65   0.099     .5398286    1351.693
 Non-government  |          1  (empty)
           Self  |   2.891157   1.705152     1.80   0.072     .9100147    9.185331
        Student  |          1  (empty)
                 |
   Region_Baraka |
         Mwanza  |   1.563483   2.660204     0.26   0.793     .0556938    43.89138
           Mara  |   .9994195    1.86262    -0.00   1.000     .0259037    38.55972
         Kagera  |    9.81587   22.89798     0.98   0.328     .1014583    949.6638
      Shinyanga  |          1  (empty)
                 |
Travelling_Bar~a |
            Yes  |          1  (empty)
                 |
Vaccination_Ba~a |
            Yes  |   3.706424    5.78676     0.84   0.401     .1737771    79.05289
                 |
BloodTransfusi~a |
            Yes  |   3.360362   3.441041     1.18   0.237     .4515939    25.00484
                 |
TreeBushea_Bar~a |
            Yes  |   1.057748   .5924254     0.10   0.920     .3528904    3.170478
                 |
Stagnantwater_~a |
            Yes  |   .7661181    .470976    -0.43   0.665     .2296224    2.556097
                 |
Insectcides_Ba~a |
            Yes  |   2.205727   1.770936     0.99   0.324     .4572338    10.64058
                 |
Mosquitouse_Ba~a |
            Yes  |   .1049663   .0908771    -2.60   0.009     .0192354    .5727936
                 |
DurationFever_~a |
        1-3days  |   2.229511    1.78681     1.00   0.317     .4634749     10.7249
                 |
     Rash_Baraka |
            Yes  |   9.880903   8.028017     2.82   0.005     2.010083    48.57124
                 |
 Diarrhea_Baraka |
            Yes  |   3.866317   2.728381     1.92   0.055     .9696659    15.41604
                 |
 Vomiting_Baraka |
            Yes  |   .9956786   .6005828    -0.01   0.994     .3052695    3.247543
                 |
Retroorbital_B~a |
            Yes  |   5.537463   9.539582     0.99   0.320     .1891978    162.0711
                 |
   Muscle_Baraka |
            Yes  |   13.93718   14.25502     2.58   0.010     1.877421    103.4637
                 |
  Headach_Baraka |
            Yes  |   .2822048   .2648683    -1.35   0.178     .0448388     1.77613
                 |
    Joint_Baraka |
            Yes  |   2.837331   4.218689     0.70   0.483     .1539216    52.30223
     Yes-Lumbar  |          1  (empty)
                 |
 Bleeding_Baraka |
            Yes  |          1  (empty)
                 |
   Pillor_Baraka |
  Mild/Moderate  |   1.086135   .9916464     0.09   0.928     .1814398     6.50182
         Severe  |          1  (empty)
                 |
Dehydration_Ba~a |
            Yes  |   .5725034   .4127153    -0.77   0.439     .1393639    2.351829
                 |
NutritionStatu~a |
           Mild  |   1.547593   1.166746     0.58   0.562     .3531241    6.782443
       Moderate  |    .671153   .8481042    -0.32   0.752     .0563895    7.988118
         Severe  |          1  (empty)
                 |
LimbEyelid_Bar~a |
            Yes  |   3.799962   6.196015     0.82   0.413     .1555448    92.83314
                 |
    Hepto_Baraka |
            Yes  |   .5769914   .9745736    -0.33   0.745      .021059    15.80886
                 |
Pneumonia_Baraka |
            Yes  |   1.055695   .8563201     0.07   0.947     .2153238     5.17589
                 |
      UTI_Baraka |
            Yes  |   1.013234   .9975325     0.01   0.989     .1471291    6.977837
                 |
Meningitis_Bar~a |
            Yes  |   8.658328   11.81296     1.58   0.114     .5971734    125.5358
           _cons |   .0565692   .1542333    -1.05   0.292     .0002703    11.83971
----------------------------------------------------------------------------------
Note: _cons estimates baseline odds.

.  
.  ////Adjusted analysis from supervisor control for multicollinearity(Mosquito and
>  Duration of fever)
>  logistic DengueRapidTest_Baraka ib1.sites1 ib1.Sex_Baraka ib2.AgeCat1 ib0.Educat
> ion_Baraka ib5.MaritalStatus_Baraka ib5.Employment_Baraka ib4.Region_Baraka ib0.T
> ravelling_Baraka ib0.Vaccination_Baraka ib0.BloodTransfusion_Baraka ib0.TreeBushe
> a_Baraka ib0.Stagnantwater_Baraka ib0.Insectcides_Baraka ib0.Mosquitouse_Baraka i
> b1.Fever_Baraka ib0.Rash_Baraka ib0.Diarrhea_Baraka ib0.Vomiting_Baraka ib0.Retro
> orbital_Baraka ib0.Muscle_Baraka ib0.Headach_Baraka ib0.Joint_Baraka ib0.Bleeding
> _Baraka ib0.Pillor_Baraka ib0.Dehydration_Baraka ib0.NutritionStatus_Baraka ib0.L
> imbEyelid_Baraka ib0.Hepto_Baraka ib0.Pneumonia_Baraka ib0.UTI_Baraka ib0.Meningi
> tis_Baraka 
note: 2.MaritalStatus_Baraka != 0 predicts failure perfectly
      2.MaritalStatus_Baraka dropped and 10 obs not used

note: 1.Employment_Baraka != 0 predicts failure perfectly
      1.Employment_Baraka dropped and 6 obs not used

note: 4.Employment_Baraka != 0 predicts failure perfectly
      4.Employment_Baraka dropped and 4 obs not used

note: 3.Region_Baraka != 0 predicts failure perfectly
      3.Region_Baraka dropped and 3 obs not used

note: 0.Travelling_Baraka != 1 predicts failure perfectly
      0.Travelling_Baraka dropped and 8 obs not used

note: 2.Joint_Baraka != 0 predicts failure perfectly
      2.Joint_Baraka dropped and 1 obs not used

note: 2.Pillor_Baraka != 0 predicts failure perfectly
      2.Pillor_Baraka dropped and 2 obs not used

note: 3.NutritionStatus_Baraka != 0 predicts failure perfectly
      3.NutritionStatus_Baraka dropped and 6 obs not used

note: 1.Travelling_Baraka omitted because of collinearity
note: 1.Fever_Baraka identifies no observations in the sample
note: 2.Fever_Baraka omitted because of collinearity
note: 1.Bleeding_Baraka omitted because of collinearity

Logistic regression                             Number of obs     =        385
                                                LR chi2(40)       =      73.88
                                                Prob > chi2       =     0.0009
Log likelihood = -75.675923                     Pseudo R2         =     0.3280

----------------------------------------------------------------------------------
DengueRapidTes~a | Odds Ratio   Std. Err.      z    P>|z|     [95% Conf. Interval]
-----------------+----------------------------------------------------------------
          sites1 |
       BUZURUGA  |   .3795407   .3502349    -1.05   0.294     .0621987    2.315983
      NYAMAGANA  |    .937762   .6562579    -0.09   0.927      .237909    3.696361
      SEKOUTORE  |   .5320608   .4924453    -0.68   0.495     .0867236    3.264263
      SENGEREMA  |    .920571   .6872849    -0.11   0.912     .2130898    3.976966
                 |
      Sex_Baraka |
         female  |   .9505594    .480359    -0.10   0.920      .353045    2.559342
                 |
         AgeCat1 |
            1-5  |    4.57192   8.201094     0.85   0.397     .1358991    153.8087
                 |
Education_Baraka |
        Primary  |   .5668686   .5130141    -0.63   0.531      .096194    3.340541
      Secondary  |   .2017279   .2091099    -1.54   0.123     .0264494    1.538566
     University  |   .0209916   .0486211    -1.67   0.095     .0002241    1.966133
                 |
MaritalStatus_~a |
       Monogamy  |   .7004796   .8689032    -0.29   0.774     .0615929    7.966365
       Polygamy  |   1.588696   2.410333     0.31   0.760     .0812115     31.0788
     Cohabiting  |          1  (empty)
        Widowed  |   6.348745   18.17508     0.65   0.519     .0232211    1735.775
       Separate  |   .2270712   .5343798    -0.63   0.529     .0022541    22.87409
                 |
Employment_Bar~a |
      Governmen  |   30.65716   61.01258     1.72   0.085     .6201645    1515.504
 Non-government  |          1  (empty)
           Self  |   2.914828   1.703681     1.83   0.067      .927035    9.164943
        Student  |          1  (empty)
                 |
   Region_Baraka |
         Mwanza  |    1.49914   2.579866     0.24   0.814     .0514058    43.71925
           Mara  |   .9728697   1.800622    -0.01   0.988     .0258595    36.60063
         Kagera  |   7.008603   16.47983     0.83   0.408     .0698459    703.2701
      Shinyanga  |          1  (empty)
                 |
Travelling_Bar~a |
            Yes  |          1  (empty)
                 |
Vaccination_Ba~a |
            Yes  |   3.790613   5.962887     0.85   0.397     .1736652    82.73822
                 |
BloodTransfusi~a |
            Yes  |   3.346992   3.435315     1.18   0.239     .4477038     25.0218
                 |
TreeBushea_Bar~a |
            Yes  |   1.159535   .6428515     0.27   0.789     .3911773    3.437114
                 |
Stagnantwater_~a |
            Yes  |     .71013    .433418    -0.56   0.575     .2146934    2.348859
                 |
Insectcides_Ba~a |
            Yes  |   1.858335   1.461182     0.79   0.431     .3979576    8.677835
                 |
Mosquitouse_Ba~a |
            Yes  |   .1343701   .1089442    -2.48   0.013     .0274264    .6583201
                 |
    Fever_Baraka |
           <=37  |          1  (empty)
            >37  |          1  (omitted)
                 |
     Rash_Baraka |
            Yes  |   10.15294   8.108604     2.90   0.004     2.122184    48.57362
                 |
 Diarrhea_Baraka |
            Yes  |   3.631722   2.556472     1.83   0.067     .9139608    14.43104
                 |
 Vomiting_Baraka |
            Yes  |   .9495214   .5686488    -0.09   0.931     .2935876    3.070944
                 |
Retroorbital_B~a |
            Yes  |   7.287497   12.27047     1.18   0.238     .2687516    197.6086
                 |
   Muscle_Baraka |
            Yes  |   13.94256   14.01219     2.62   0.009     1.944866    99.95287
                 |
  Headach_Baraka |
            Yes  |   .2832998   .2666733    -1.34   0.180     .0447714    1.792634
                 |
    Joint_Baraka |
            Yes  |   2.759796   3.914654     0.72   0.474     .1711921    44.49082
     Yes-Lumbar  |          1  (empty)
                 |
 Bleeding_Baraka |
            Yes  |          1  (empty)
                 |
   Pillor_Baraka |
  Mild/Moderate  |   1.177703   1.069542     0.18   0.857     .1986139    6.983326
         Severe  |          1  (empty)
                 |
Dehydration_Ba~a |
            Yes  |   .6507396   .4611835    -0.61   0.544     .1622389    2.610114
                 |
NutritionStatu~a |
           Mild  |   1.603738   1.218339     0.62   0.534     .3618148    7.108537
       Moderate  |   .9133513   1.083951    -0.08   0.939     .0892166    9.350401
         Severe  |          1  (empty)
                 |
LimbEyelid_Bar~a |
            Yes  |   4.088007    6.38294     0.90   0.367     .1916288     87.2092
                 |
    Hepto_Baraka |
            Yes  |   .6054495   1.016407    -0.30   0.765     .0225482    16.25716
                 |
Pneumonia_Baraka |
            Yes  |   .8890009   .7083249    -0.15   0.883     .1865067    4.237502
                 |
      UTI_Baraka |
            Yes  |   1.146035   1.107319     0.14   0.888     .1724854    7.614541
                 |
Meningitis_Bar~a |
            Yes  |    6.47301   8.468479     1.43   0.153     .4983109    84.08378
           _cons |   .0206603   .0626092    -1.28   0.200     .0000544    7.845667
----------------------------------------------------------------------------------
Note: _cons estimates baseline odds.

. 
.  ////Interaction/Effect Modifier analysis by Considering only statistical signifi
> cant in Adjusted
>  ***Sex
.  ***Sex and Blood Transfusion 
.  logistic DengueRapidTest_Baraka ib0.BloodTransfusion_Baraka##ib1.Sex_Baraka

Logistic regression                             Number of obs     =        436
                                                LR chi2(3)        =       8.72
                                                Prob > chi2       =     0.0333
Log likelihood = -115.02327                     Pseudo R2         =     0.0365

----------------------------------------------------------------------------------
DengueRapidTes~a | Odds Ratio   Std. Err.      z    P>|z|     [95% Conf. Interval]
-----------------+----------------------------------------------------------------
BloodTransfusi~a |
            Yes  |   4.863636   3.106954     2.48   0.013     1.390601     17.0106
                 |
      Sex_Baraka |
         female  |   .9277457   .3667666    -0.19   0.850     .4274867    2.013424
                 |
BloodTransfusi~a#|
      Sex_Baraka |
     Yes#female  |   1.482087   1.655164     0.35   0.725     .1660618     13.2275
                 |
           _cons |   .0747664   .0193777   -10.01   0.000     .0449877    .1242563
----------------------------------------------------------------------------------
Note: _cons estimates baseline odds.

. 
.  ***Sex and Mosquito use 
.  logistic DengueRapidTest_Baraka ib0.Mosquitouse_Baraka##ib1.Sex_Baraka

Logistic regression                             Number of obs     =        432
                                                LR chi2(3)        =      12.97
                                                Prob > chi2       =     0.0047
Log likelihood =   -112.571                     Pseudo R2         =     0.0545

----------------------------------------------------------------------------------
DengueRapidTes~a | Odds Ratio   Std. Err.      z    P>|z|     [95% Conf. Interval]
-----------------+----------------------------------------------------------------
Mosquitouse_Ba~a |
            Yes  |   .1290323   .0875106    -3.02   0.003     .0341513    .4875168
                 |
      Sex_Baraka |
         female  |       .875   .8267973    -0.14   0.888     .1373087    5.575938
                 |
Mosquitouse_Ba~a#|
      Sex_Baraka |
     Yes#female  |   1.014881   1.043319     0.01   0.989     .1353201    7.611461
                 |
           _cons |   .5714286   .3581618    -0.89   0.372     .1672797    1.952004
----------------------------------------------------------------------------------
Note: _cons estimates baseline odds.

.  
.  ***Sex and Rash 
.  logistic DengueRapidTest_Baraka ib0.Rash_Baraka##ib1.Sex_Baraka

Logistic regression                             Number of obs     =        436
                                                LR chi2(3)        =      14.14
                                                Prob > chi2       =     0.0027
Log likelihood = -112.31401                     Pseudo R2         =     0.0592

----------------------------------------------------------------------------------
DengueRapidTes~a | Odds Ratio   Std. Err.      z    P>|z|     [95% Conf. Interval]
-----------------+----------------------------------------------------------------
     Rash_Baraka |
            Yes  |   5.435897   3.208132     2.87   0.004     1.709674     17.2834
                 |
      Sex_Baraka |
         female  |   .8986513   .3684175    -0.26   0.794     .4023708    2.007039
                 |
     Rash_Baraka#|
      Sex_Baraka |
     Yes#female  |   2.169919    2.20044     0.76   0.445     .2973507    15.83499
                 |
           _cons |   .0707547    .018904    -9.91   0.000     .0419116    .1194475
----------------------------------------------------------------------------------
Note: _cons estimates baseline odds.

.  
.  ***Sex and Muscle
.  logistic DengueRapidTest_Baraka ib0.Muscle_Baraka##ib1.Sex_Baraka

Logistic regression                             Number of obs     =        436
                                                LR chi2(3)        =      26.44
                                                Prob > chi2       =     0.0000
Log likelihood = -106.16021                     Pseudo R2         =     0.1108

----------------------------------------------------------------------------------
DengueRapidTes~a | Odds Ratio   Std. Err.      z    P>|z|     [95% Conf. Interval]
-----------------+----------------------------------------------------------------
   Muscle_Baraka |
            Yes  |     27.875   25.19543     3.68   0.000     4.740649    163.9049
                 |
      Sex_Baraka |
         female  |   .8010057   .3329058    -0.53   0.593     .3547056    1.808853
                 |
   Muscle_Baraka#|
      Sex_Baraka |
     Yes#female  |    .832287   1.021398    -0.15   0.881      .075104    9.223234
                 |
           _cons |   .0717489   .0185696   -10.18   0.000     .0432029    .1191564
----------------------------------------------------------------------------------
Note: _cons estimates baseline odds.

.  
.  ***Age
.  ***Age and Blood Transfusion 
.  logistic DengueRapidTest_Baraka ib0.BloodTransfusion_Baraka##ib1.AgeCat1

Logistic regression                             Number of obs     =        436
                                                LR chi2(3)        =       9.00
                                                Prob > chi2       =     0.0293
Log likelihood = -114.88258                     Pseudo R2         =     0.0377

----------------------------------------------------------------------------------
DengueRapidTes~a | Odds Ratio   Std. Err.      z    P>|z|     [95% Conf. Interval]
-----------------+----------------------------------------------------------------
BloodTransfusi~a |
            Yes  |   4.592593   2.805088     2.50   0.013     1.387256    15.20405
                 |
         AgeCat1 |
           6-11  |   .9185185   .9661452    -0.08   0.936     .1168827    7.218146
                 |
BloodTransfusi~a#|
         AgeCat1 |
       Yes#6-11  |   2.177419   3.282822     0.52   0.606     .1134002    41.80904
                 |
           _cons |   .0725806   .0144662   -13.16   0.000     .0491096    .1072693
----------------------------------------------------------------------------------
Note: _cons estimates baseline odds.

. 
.  ***Age and Mosquito use 
.  logistic DengueRapidTest_Baraka ib0.Mosquitouse_Baraka##ib1.AgeCat1
note: 0.Mosquitouse_Baraka#2.AgeCat1 != 0 predicts failure perfectly
      0.Mosquitouse_Baraka#2.AgeCat1 dropped and 2 obs not used

note: 1.Mosquitouse_Baraka#2.AgeCat1 omitted because of collinearity

Logistic regression                             Number of obs     =        430
                                                LR chi2(2)        =      16.45
                                                Prob > chi2       =     0.0003
Log likelihood = -110.66548                     Pseudo R2         =     0.0692

----------------------------------------------------------------------------------
DengueRapidTes~a | Odds Ratio   Std. Err.      z    P>|z|     [95% Conf. Interval]
-----------------+----------------------------------------------------------------
Mosquitouse_Ba~a |
            Yes  |   .1022067   .0539031    -4.32   0.000     .0363548    .2873405
                 |
         AgeCat1 |
           6-11  |   2.882813   1.912698     1.60   0.111     .7853413    10.58216
                 |
Mosquitouse_Ba~a#|
         AgeCat1 |
        No#6-11  |          1  (empty)
       Yes#6-11  |          1  (omitted)
                 |
           _cons |   .6363636   .3076779    -0.93   0.350     .2466918    1.641557
----------------------------------------------------------------------------------
Note: _cons estimates baseline odds.

.  
.  ***Age and Rash 
.  logistic DengueRapidTest_Baraka ib0.Rash_Baraka##ib1.AgeCat1
note: 1.Rash_Baraka#2.AgeCat1 != 0 predicts failure perfectly
      1.Rash_Baraka#2.AgeCat1 dropped and 1 obs not used


Logistic regression                             Number of obs     =        435
                                                LR chi2(2)        =      16.19
                                                Prob > chi2       =     0.0003
Log likelihood = -111.20429                     Pseudo R2         =     0.0679

----------------------------------------------------------------------------------
DengueRapidTes~a | Odds Ratio   Std. Err.      z    P>|z|     [95% Conf. Interval]
-----------------+----------------------------------------------------------------
     Rash_Baraka |
            Yes  |          8   3.867366     4.30   0.000     3.101712    20.63377
                 |
         AgeCat1 |
           6-11  |   2.823529   1.869408     1.57   0.117     .7713068    10.33612
                 |
     Rash_Baraka#|
         AgeCat1 |
       Yes#6-11  |          1  (empty)
                 |
           _cons |      .0625   .0134332   -12.90   0.000     .0410138    .0952424
----------------------------------------------------------------------------------
Note: _cons estimates baseline odds.

.  
.  ***Age and Muscle
.  logistic DengueRapidTest_Baraka ib0.Muscle_Baraka##ib1.AgeCat1

Logistic regression                             Number of obs     =        436
                                                LR chi2(3)        =      26.09
                                                Prob > chi2       =     0.0000
Log likelihood = -106.33901                     Pseudo R2         =     0.1093

----------------------------------------------------------------------------------
DengueRapidTes~a | Odds Ratio   Std. Err.      z    P>|z|     [95% Conf. Interval]
-----------------+----------------------------------------------------------------
   Muscle_Baraka |
            Yes  |       22.8   15.45191     4.61   0.000     6.040354    86.06118
                 |
         AgeCat1 |
           6-11  |   .8941176   .9383785    -0.11   0.915     .1143027    6.994113
                 |
   Muscle_Baraka#|
         AgeCat1 |
       Yes#6-11  |   1.491228   2.590672     0.23   0.818     .0495192    44.90706
                 |
           _cons |   .0657895   .0135838   -13.18   0.000      .043894     .098607
----------------------------------------------------------------------------------
Note: _cons estimates baseline odds.

.  
.  
.  ///Table XX:Factors associated with malaria infection among children presenting 
> with fever at some of health facilities in Mwanza Region
> ///Logistic Regression
>  ///Study site
> logistic mRDt_Baraka ib1.sites1

Logistic regression                             Number of obs     =        436
                                                LR chi2(4)        =       2.10
                                                Prob > chi2       =     0.7178
Log likelihood = -187.70217                     Pseudo R2         =     0.0056

------------------------------------------------------------------------------
 mRDt_Baraka | Odds Ratio   Std. Err.      z    P>|z|     [95% Conf. Interval]
-------------+----------------------------------------------------------------
      sites1 |
   BUZURUGA  |   .8066076   .3250861    -0.53   0.594     .3661032    1.777138
  NYAMAGANA  |   1.050298   .4051529     0.13   0.899       .49313     2.23699
  SEKOUTORE  |   .6682739    .298349    -0.90   0.367     .2785723    1.603138
  SENGEREMA  |   .6691176   .2677284    -1.00   0.315     .3054347     1.46584
             |
       _cons |   .2207792   .0591633    -5.64   0.000     .1305743    .3733007
------------------------------------------------------------------------------
Note: _cons estimates baseline odds.

. 
. ///sex
> logistic mRDt_Baraka ib1.Sex_Baraka

Logistic regression                             Number of obs     =        436
                                                LR chi2(1)        =       2.71
                                                Prob > chi2       =     0.0997
Log likelihood = -187.39613                     Pseudo R2         =     0.0072

------------------------------------------------------------------------------
 mRDt_Baraka | Odds Ratio   Std. Err.      z    P>|z|     [95% Conf. Interval]
-------------+----------------------------------------------------------------
  Sex_Baraka |
     female  |   1.545968   .4095333     1.64   0.100     .9198427    2.598288
       _cons |   .1502347   .0284832   -10.00   0.000     .1036072    .2178466
------------------------------------------------------------------------------
Note: _cons estimates baseline odds.

. 
. ///Age
> logistic mRDt_Baraka ib2.AgeCat1

Logistic regression                             Number of obs     =        436
                                                LR chi2(1)        =       1.01
                                                Prob > chi2       =     0.3151
Log likelihood = -188.24629                     Pseudo R2         =     0.0027

------------------------------------------------------------------------------
 mRDt_Baraka | Odds Ratio   Std. Err.      z    P>|z|     [95% Conf. Interval]
-------------+----------------------------------------------------------------
     AgeCat1 |
        1-5  |   .5727264   .3037145    -1.05   0.293     .2025623    1.619332
       _cons |   .3125005   .1601088    -2.27   0.023     .1144827    .8530245
------------------------------------------------------------------------------
Note: _cons estimates baseline odds.

. 
. ///Education Level
> logistic mRDt_Baraka ib0.Education_Baraka

Logistic regression                             Number of obs     =        434
                                                LR chi2(3)        =       4.44
                                                Prob > chi2       =     0.2179
Log likelihood = -186.19213                     Pseudo R2         =     0.0118

----------------------------------------------------------------------------------
     mRDt_Baraka | Odds Ratio   Std. Err.      z    P>|z|     [95% Conf. Interval]
-----------------+----------------------------------------------------------------
Education_Baraka |
        Primary  |   .4441315   .2507907    -1.44   0.151     .1468446    1.343276
      Secondary  |   .3309735   .1981926    -1.85   0.065     .1023479    1.070305
     University  |   .2275862   .1847133    -1.82   0.068     .0463762    1.116856
                 |
           _cons |   .4545455   .2451636    -1.46   0.144     .1579332    1.308222
----------------------------------------------------------------------------------
Note: _cons estimates baseline odds.

. 
. ///Marital Status
> logistic mRDt_Baraka ib5.MaritalStatus_Baraka
note: 3.MaritalStatus_Baraka != 0 predicts failure perfectly
      3.MaritalStatus_Baraka dropped and 2 obs not used


Logistic regression                             Number of obs     =        433
                                                LR chi2(4)        =       6.17
                                                Prob > chi2       =     0.1871
Log likelihood = -185.15764                     Pseudo R2         =     0.0164

----------------------------------------------------------------------------------
     mRDt_Baraka | Odds Ratio   Std. Err.      z    P>|z|     [95% Conf. Interval]
-----------------+----------------------------------------------------------------
MaritalStatus_~a |
       Monogamy  |   .2929476   .1458495    -2.47   0.014     .1104086    .7772787
       Polygamy  |   .3809524    .277794    -1.32   0.186     .0912361     1.59065
     Cohabiting  |   .4285714   .3953999    -0.92   0.358     .0702595    2.614217
        Widowed  |          1  (empty)
       Separate  |   .1558442   .1788545    -1.62   0.105     .0164365     1.47765
                 |
           _cons |   .5833333   .2774303    -1.13   0.257     .2296623    1.481644
----------------------------------------------------------------------------------
Note: _cons estimates baseline odds.

. 
. ///Employment
> logistic mRDt_Baraka ib5.Employment_Baraka
note: 1.Employment_Baraka != 0 predicts failure perfectly
      1.Employment_Baraka dropped and 9 obs not used

note: 4.Employment_Baraka != 0 predicts failure perfectly
      4.Employment_Baraka dropped and 4 obs not used


Logistic regression                             Number of obs     =        422
                                                LR chi2(2)        =       0.91
                                                Prob > chi2       =     0.6359
Log likelihood = -185.88194                     Pseudo R2         =     0.0024

----------------------------------------------------------------------------------
     mRDt_Baraka | Odds Ratio   Std. Err.      z    P>|z|     [95% Conf. Interval]
-----------------+----------------------------------------------------------------
Employment_Bar~a |
      Governmen  |   1.646343   .8889028     0.92   0.356     .5713926    4.743576
 Non-government  |          1  (empty)
           Self  |     .95002   .2731553    -0.18   0.858     .5407422    1.669073
        Student  |          1  (empty)
                 |
           _cons |   .1898148   .0323354    -9.75   0.000     .1359334    .2650539
----------------------------------------------------------------------------------
Note: _cons estimates baseline odds.

. 
. ///Ethnic 
> *logistic DengueRapidTest_Baraka Ethnic_Baraka
. 
. ///Region
> logistic mRDt_Baraka ib4.Region_Baraka

Logistic regression                             Number of obs     =        434
                                                LR chi2(4)        =      11.69
                                                Prob > chi2       =     0.0198
Log likelihood = -182.56714                     Pseudo R2         =     0.0310

-------------------------------------------------------------------------------
  mRDt_Baraka | Odds Ratio   Std. Err.      z    P>|z|     [95% Conf. Interval]
--------------+----------------------------------------------------------------
Region_Baraka |
      Mwanza  |   .1314448   .0901211    -2.96   0.003     .0342881    .5038993
        Mara  |        .48   .4759832    -0.74   0.459     .0687326    3.352121
      Kagera  |         .4   .5585696    -0.66   0.512     .0259073    6.175872
   Shinyanga  |         .4   .5585696    -0.66   0.512     .0259073    6.175872
              |
        _cons |       1.25   .8385255     0.33   0.739     .3356655    4.654932
-------------------------------------------------------------------------------
Note: _cons estimates baseline odds.

. 
. ///Travelling Frequency
> logistic mRDt_Baraka ib0.Travelling_Baraka
note: 0.Travelling_Baraka != 1 predicts failure perfectly
      0.Travelling_Baraka dropped and 9 obs not used

note: 1.Travelling_Baraka omitted because of collinearity

Logistic regression                             Number of obs     =        427
                                                LR chi2(0)        =       0.00
                                                Prob > chi2       =          .
Log likelihood = -187.20751                     Pseudo R2         =     0.0000

----------------------------------------------------------------------------------
     mRDt_Baraka | Odds Ratio   Std. Err.      z    P>|z|     [95% Conf. Interval]
-----------------+----------------------------------------------------------------
Travelling_Bar~a |
            Yes  |          1  (empty)
           _cons |    .189415   .0250511   -12.58   0.000     .1461634    .2454653
----------------------------------------------------------------------------------
Note: _cons estimates baseline odds.

. 
. ///Vaccination Status
> logistic mRDt_Baraka ib0.Vaccination_Baraka

Logistic regression                             Number of obs     =        436
                                                LR chi2(1)        =       6.63
                                                Prob > chi2       =     0.0100
Log likelihood = -185.43692                     Pseudo R2         =     0.0176

----------------------------------------------------------------------------------
     mRDt_Baraka | Odds Ratio   Std. Err.      z    P>|z|     [95% Conf. Interval]
-----------------+----------------------------------------------------------------
Vaccination_Ba~a |
            Yes  |   .1735537   .1122918    -2.71   0.007     .0488308    .6168417
           _cons |          1   .6324555    -0.00   1.000     .2895029    3.454197
----------------------------------------------------------------------------------
Note: _cons estimates baseline odds.

. 
. ///Blood Transfunsion Status  
> logistic mRDt_Baraka ib0.BloodTransfusion_Baraka

Logistic regression                             Number of obs     =        436
                                                LR chi2(1)        =       2.39
                                                Prob > chi2       =     0.1218
Log likelihood = -187.55369                     Pseudo R2         =     0.0063

----------------------------------------------------------------------------------
     mRDt_Baraka | Odds Ratio   Std. Err.      z    P>|z|     [95% Conf. Interval]
-----------------+----------------------------------------------------------------
BloodTransfusi~a |
            Yes  |   2.277419   1.143925     1.64   0.101     .8509284    6.095271
           _cons |   .1756374   .0241857   -12.63   0.000     .1340926    .2300537
----------------------------------------------------------------------------------
Note: _cons estimates baseline odds.

. 
. ///Presence of Trees and Bushes
> logistic mRDt_Baraka ib0.TreeBushea_Baraka

Logistic regression                             Number of obs     =        436
                                                LR chi2(1)        =       0.24
                                                Prob > chi2       =     0.6207
Log likelihood = -188.62857                     Pseudo R2         =     0.0006

----------------------------------------------------------------------------------
     mRDt_Baraka | Odds Ratio   Std. Err.      z    P>|z|     [95% Conf. Interval]
-----------------+----------------------------------------------------------------
TreeBushea_Bar~a |
            Yes  |   1.144072   .3124458     0.49   0.622     .6698702    1.953963
           _cons |    .170068   .0367924    -8.19   0.000     .1112946    .2598789
----------------------------------------------------------------------------------
Note: _cons estimates baseline odds.

. 
. ///Stagnant Water
> logistic mRDt_Baraka ib0.Stagnantwater_Baraka

Logistic regression                             Number of obs     =        436
                                                LR chi2(1)        =       0.27
                                                Prob > chi2       =     0.6043
Log likelihood = -188.61668                     Pseudo R2         =     0.0007

----------------------------------------------------------------------------------
     mRDt_Baraka | Odds Ratio   Std. Err.      z    P>|z|     [95% Conf. Interval]
-----------------+----------------------------------------------------------------
Stagnantwater_~a |
            Yes  |   .8707317    .233177    -0.52   0.605     .5151544    1.471741
           _cons |   .1960784   .0339062    -9.42   0.000     .1397135    .2751827
----------------------------------------------------------------------------------
Note: _cons estimates baseline odds.

. 
. ///Use of Insecticides
> logistic mRDt_Baraka ib0.Insectcides_Baraka

Logistic regression                             Number of obs     =        436
                                                LR chi2(1)        =       0.31
                                                Prob > chi2       =     0.5752
Log likelihood = -188.59395                     Pseudo R2         =     0.0008

----------------------------------------------------------------------------------
     mRDt_Baraka | Odds Ratio   Std. Err.      z    P>|z|     [95% Conf. Interval]
-----------------+----------------------------------------------------------------
Insectcides_Ba~a |
            Yes  |   1.268571   .5280079     0.57   0.568     .5610813    2.868165
           _cons |   .1801802     .02527   -12.22   0.000      .136876    .2371848
----------------------------------------------------------------------------------
Note: _cons estimates baseline odds.

. 
. ///Availability of Mosquito Net
> logistic mRDt_Baraka ib0.Mosquitoavailabe_Baraka

Logistic regression                             Number of obs     =        436
                                                LR chi2(1)        =       5.38
                                                Prob > chi2       =     0.0204
Log likelihood =  -186.0624                     Pseudo R2         =     0.0142

----------------------------------------------------------------------------------
     mRDt_Baraka | Odds Ratio   Std. Err.      z    P>|z|     [95% Conf. Interval]
-----------------+----------------------------------------------------------------
Mosquitoavaila~a |
            Yes  |     .29374   .1455104    -2.47   0.013     .1112505    .7755754
           _cons |   .5833333   .2774303    -1.13   0.257     .2296623    1.481644
----------------------------------------------------------------------------------
Note: _cons estimates baseline odds.

. 
. ///Use of Mosquito Net
> logistic mRDt_Baraka ib0.Mosquitouse_Baraka 

Logistic regression                             Number of obs     =        432
                                                LR chi2(1)        =       7.59
                                                Prob > chi2       =     0.0059
Log likelihood = -180.88505                     Pseudo R2         =     0.0205

----------------------------------------------------------------------------------
     mRDt_Baraka | Odds Ratio   Std. Err.      z    P>|z|     [95% Conf. Interval]
-----------------+----------------------------------------------------------------
Mosquitouse_Ba~a |
            Yes  |   .2457627   .1174529    -2.94   0.003     .0963201    .6270687
           _cons |   .6666667   .3042903    -0.89   0.374     .2725149      1.6309
----------------------------------------------------------------------------------
Note: _cons estimates baseline odds.

. 
. ///Frequency of Use of Mosquito Net
> logistic mRDt_Baraka ib4.Mosquitousefreq_Baraka 
note: 3.Mosquitousefreq_Baraka != 0 predicts failure perfectly
      3.Mosquitousefreq_Baraka dropped and 3 obs not used


Logistic regression                             Number of obs     =        433
                                                LR chi2(2)        =       5.32
                                                Prob > chi2       =     0.0699
Log likelihood = -185.58033                     Pseudo R2         =     0.0141

----------------------------------------------------------------------------------
     mRDt_Baraka | Odds Ratio   Std. Err.      z    P>|z|     [95% Conf. Interval]
-----------------+----------------------------------------------------------------
Mosquitousefre~a |
          Daily  |   .1746479   .1446115    -2.11   0.035     .0344631    .8850604
Three days pe..  |   .4285714   .4581621    -0.79   0.428     .0527291    3.483341
         Others  |          1  (empty)
                 |
           _cons |          1   .8164966    -0.00   1.000     .2018352    4.954538
----------------------------------------------------------------------------------
Note: _cons estimates baseline odds.

. 
. ///Admission Children Body Temperature (Fever)
> logistic mRDt_Baraka ib1.Fever_Baraka 
note: 1.Fever_Baraka identifies no observations in the sample
note: 2.Fever_Baraka omitted because of collinearity

Logistic regression                             Number of obs     =        436
                                                LR chi2(0)        =       0.00
                                                Prob > chi2       =          .
Log likelihood = -188.75097                     Pseudo R2         =     0.0000

------------------------------------------------------------------------------
 mRDt_Baraka | Odds Ratio   Std. Err.      z    P>|z|     [95% Conf. Interval]
-------------+----------------------------------------------------------------
Fever_Baraka |
       <=37  |          1  (empty)
        >37  |          1  (omitted)
             |
       _cons |   .1847826   .0243908   -12.79   0.000     .1426609    .2393411
------------------------------------------------------------------------------
Note: _cons estimates baseline odds.

. 
. ///Duration of Fever (Days)
> logistic mRDt_Baraka ib1.DurationFever_Baraka 

Logistic regression                             Number of obs     =        436
                                                LR chi2(1)        =       1.26
                                                Prob > chi2       =     0.2609
Log likelihood = -188.11892                     Pseudo R2         =     0.0033

----------------------------------------------------------------------------------
     mRDt_Baraka | Odds Ratio   Std. Err.      z    P>|z|     [95% Conf. Interval]
-----------------+----------------------------------------------------------------
DurationFever_~a |
        1-3days  |   .6883117   .2235138    -1.15   0.250     .3642307     1.30075
           _cons |        .25   .0721688    -4.80   0.000     .1419774    .4402108
----------------------------------------------------------------------------------
Note: _cons estimates baseline odds.

. 
. ///Rash
> logistic mRDt_Baraka ib0.Rash_Baraka 

Logistic regression                             Number of obs     =        436
                                                LR chi2(1)        =       0.28
                                                Prob > chi2       =     0.5980
Log likelihood = -188.61195                     Pseudo R2         =     0.0007

------------------------------------------------------------------------------
 mRDt_Baraka | Odds Ratio   Std. Err.      z    P>|z|     [95% Conf. Interval]
-------------+----------------------------------------------------------------
 Rash_Baraka |
        Yes  |   .7258741   .4573944    -0.51   0.611      .211103    2.495906
       _cons |   .1878613   .0253959   -12.37   0.000     .1441346    .2448535
------------------------------------------------------------------------------
Note: _cons estimates baseline odds.

. 
. ///Diarrhea
> logistic mRDt_Baraka ib0.Diarrhea_Baraka 

Logistic regression                             Number of obs     =        436
                                                LR chi2(1)        =       0.28
                                                Prob > chi2       =     0.5969
Log likelihood = -188.61112                     Pseudo R2         =     0.0007

---------------------------------------------------------------------------------
    mRDt_Baraka | Odds Ratio   Std. Err.      z    P>|z|     [95% Conf. Interval]
----------------+----------------------------------------------------------------
Diarrhea_Baraka |
           Yes  |   1.165207   .3345968     0.53   0.594     .6637044    2.045649
          _cons |   .1766917   .0279575   -10.95   0.000     .1295784     .240935
---------------------------------------------------------------------------------
Note: _cons estimates baseline odds.

. 
. ///Vomiting
> logistic mRDt_Baraka ib0.Vomiting_Baraka 

Logistic regression                             Number of obs     =        436
                                                LR chi2(1)        =       0.00
                                                Prob > chi2       =     0.9837
Log likelihood = -188.75076                     Pseudo R2         =     0.0000

---------------------------------------------------------------------------------
    mRDt_Baraka | Odds Ratio   Std. Err.      z    P>|z|     [95% Conf. Interval]
----------------+----------------------------------------------------------------
Vomiting_Baraka |
           Yes  |   1.005735   .2806403     0.02   0.984     .5820551    1.737812
          _cons |   .1844262   .0299206   -10.42   0.000     .1341921    .2534652
---------------------------------------------------------------------------------
Note: _cons estimates baseline odds.

. 
. ///Headache
> logistic mRDt_Baraka ib0.Headach_Baraka 

Logistic regression                             Number of obs     =        436
                                                LR chi2(1)        =       3.20
                                                Prob > chi2       =     0.0738
Log likelihood = -187.15243                     Pseudo R2         =     0.0085

--------------------------------------------------------------------------------
   mRDt_Baraka | Odds Ratio   Std. Err.      z    P>|z|     [95% Conf. Interval]
---------------+----------------------------------------------------------------
Headach_Baraka |
          Yes  |   2.186441   .9084494     1.88   0.060     .9684338    4.936344
         _cons |   .1715116    .024168   -12.51   0.000     .1301216    .2260674
--------------------------------------------------------------------------------
Note: _cons estimates baseline odds.

. 
. ///Retroorbital Pain
> logistic mRDt_Baraka ib0.Retroorbital_Baraka 

Logistic regression                             Number of obs     =        436
                                                LR chi2(1)        =       3.99
                                                Prob > chi2       =     0.0457
Log likelihood = -186.75397                     Pseudo R2         =     0.0106

----------------------------------------------------------------------------------
     mRDt_Baraka | Odds Ratio   Std. Err.      z    P>|z|     [95% Conf. Interval]
-----------------+----------------------------------------------------------------
Retroorbital_B~a |
            Yes  |   11.12121   13.70157     1.96   0.051     .9941542    124.4086
           _cons |   .1798365   .0240446   -12.83   0.000      .138379    .2337144
----------------------------------------------------------------------------------
Note: _cons estimates baseline odds.

. 
. ///Muscles Pain
> logistic mRDt_Baraka ib0.Muscle_Baraka 

Logistic regression                             Number of obs     =        436
                                                LR chi2(1)        =       1.94
                                                Prob > chi2       =     0.1637
Log likelihood = -187.78132                     Pseudo R2         =     0.0051

-------------------------------------------------------------------------------
  mRDt_Baraka | Odds Ratio   Std. Err.      z    P>|z|     [95% Conf. Interval]
--------------+----------------------------------------------------------------
Muscle_Baraka |
         Yes  |   2.493056   1.535855     1.48   0.138     .7453263    8.339067
        _cons |    .178273    .024189   -12.71   0.000     .1366438    .2325847
-------------------------------------------------------------------------------
Note: _cons estimates baseline odds.

. 
. ///Joint/Bone Pain
> logistic mRDt_Baraka ib0.Joint_Baraka 
note: 1.Joint_Baraka != 0 predicts failure perfectly
      1.Joint_Baraka dropped and 9 obs not used

note: 0.Joint_Baraka != 1 predicts success perfectly
      0.Joint_Baraka dropped and 1 obs not used

note: 2.Joint_Baraka omitted because of collinearity

Logistic regression                             Number of obs     =        426
                                                LR chi2(0)        =      -0.00
                                                Prob > chi2       =          .
Log likelihood = -185.36402                     Pseudo R2         =    -0.0000

------------------------------------------------------------------------------
 mRDt_Baraka | Odds Ratio   Std. Err.      z    P>|z|     [95% Conf. Interval]
-------------+----------------------------------------------------------------
Joint_Baraka |
        Yes  |          1  (empty)
 Yes-Lumbar  |          1  (empty)
             |
       _cons |   .1866295   .0248371   -12.61   0.000     .1437807     .242248
------------------------------------------------------------------------------
Note: _cons estimates baseline odds.

. 
. ///Bleeding any site
> logistic mRDt_Baraka ib0.Bleeding_Baraka 
note: 0.Bleeding_Baraka != 1 predicts failure perfectly
      0.Bleeding_Baraka dropped and 1 obs not used

note: 1.Bleeding_Baraka omitted because of collinearity

Logistic regression                             Number of obs     =        435
                                                LR chi2(0)        =      -0.00
                                                Prob > chi2       =          .
Log likelihood =  -188.5812                     Pseudo R2         =    -0.0000

---------------------------------------------------------------------------------
    mRDt_Baraka | Odds Ratio   Std. Err.      z    P>|z|     [95% Conf. Interval]
----------------+----------------------------------------------------------------
Bleeding_Baraka |
           Yes  |          1  (empty)
          _cons |   .1852861   .0244625   -12.77   0.000     .1430417    .2400065
---------------------------------------------------------------------------------
Note: _cons estimates baseline odds.

. 
. ///Pallor
> logistic mRDt_Baraka ib0.Pillor_Baraka 

Logistic regression                             Number of obs     =        436
                                                LR chi2(2)        =       3.00
                                                Prob > chi2       =     0.2230
Log likelihood = -187.25027                     Pseudo R2         =     0.0080

--------------------------------------------------------------------------------
   mRDt_Baraka | Odds Ratio   Std. Err.      z    P>|z|     [95% Conf. Interval]
---------------+----------------------------------------------------------------
 Pillor_Baraka |
Mild/Moderate  |   1.652015   .6124855     1.35   0.176     .7987859    3.416626
       Severe  |   5.857143   8.326431     1.24   0.214      .361102    95.00397
               |
         _cons |   .1707317   .0246859   -12.23   0.000     .1285997    .2266671
--------------------------------------------------------------------------------
Note: _cons estimates baseline odds.

. 
. ///Dehydration
> logistic mRDt_Baraka ib0.Dehydration_Baraka 

Logistic regression                             Number of obs     =        436
                                                LR chi2(1)        =       0.29
                                                Prob > chi2       =     0.5895
Log likelihood = -188.60539                     Pseudo R2         =     0.0008

----------------------------------------------------------------------------------
     mRDt_Baraka | Odds Ratio   Std. Err.      z    P>|z|     [95% Conf. Interval]
-----------------+----------------------------------------------------------------
Dehydration_Ba~a |
            Yes  |   .8477237   .2621627    -0.53   0.593     .4623982    1.554149
           _cons |   .1925926   .0291665   -10.88   0.000     .1431306    .2591473
----------------------------------------------------------------------------------
Note: _cons estimates baseline odds.

. 
. ///Nutritional Status-Note for discussion Dr Neema and Baraka about the Re-calcul
> ation stunting(Height for ag) and Wasting (Weight for age)
> logistic mRDt_Baraka ib0.NutritionStatus_Baraka 
note: 3.NutritionStatus_Baraka != 0 predicts failure perfectly
      3.NutritionStatus_Baraka dropped and 7 obs not used


Logistic regression                             Number of obs     =        429
                                                LR chi2(2)        =       0.76
                                                Prob > chi2       =     0.6847
Log likelihood = -187.17475                     Pseudo R2         =     0.0020

----------------------------------------------------------------------------------
     mRDt_Baraka | Odds Ratio   Std. Err.      z    P>|z|     [95% Conf. Interval]
-----------------+----------------------------------------------------------------
NutritionStatu~a |
           Mild  |   1.428061   .5725709     0.89   0.374     .6508243    3.133502
       Moderate  |   1.110714   .7207437     0.16   0.871     .3113557    3.962305
         Severe  |          1  (empty)
                 |
           _cons |   .1800643   .0261388   -11.81   0.000     .1354765    .2393269
----------------------------------------------------------------------------------
Note: _cons estimates baseline odds.

. logistic mRDt_Baraka ib4.Wasting_Baraka2 
note: 1.Wasting_Baraka2 != 0 predicts failure perfectly
      1.Wasting_Baraka2 dropped and 7 obs not used


Logistic regression                             Number of obs     =        406
                                                LR chi2(2)        =       1.37
                                                Prob > chi2       =     0.5053
Log likelihood = -172.83376                     Pseudo R2         =     0.0039

---------------------------------------------------------------------------------
    mRDt_Baraka | Odds Ratio   Std. Err.      z    P>|z|     [95% Conf. Interval]
----------------+----------------------------------------------------------------
Wasting_Baraka2 |
      Severely  |          1  (empty)
    Moderately  |        2.5   1.963203     1.17   0.243      .536423    11.65125
          Mild  |    1.34106   .7408224     0.53   0.595     .4541831    3.959726
                |
          _cons |   .1333333   .0709721    -3.79   0.000     .0469734    .3784647
---------------------------------------------------------------------------------
Note: _cons estimates baseline odds.

. 
. ///Limb or Eyelid Oedema
> logistic DengueRapidTest_Baraka ib0.LimbEyelid_Baraka 

Logistic regression                             Number of obs     =        436
                                                LR chi2(1)        =       2.71
                                                Prob > chi2       =     0.0997
Log likelihood = -118.02665                     Pseudo R2         =     0.0114

----------------------------------------------------------------------------------
DengueRapidTes~a | Odds Ratio   Std. Err.      z    P>|z|     [95% Conf. Interval]
-----------------+----------------------------------------------------------------
LimbEyelid_Bar~a |
            Yes  |   4.962508   4.250898     1.87   0.061     .9258904    26.59763
           _cons |   .0806045   .0148121   -13.70   0.000     .0562264    .1155524
----------------------------------------------------------------------------------
Note: _cons estimates baseline odds.

. 
. ///Hepato or Splenomegly
> logistic mRDt_Baraka ib0.Hepto_Baraka 

Logistic regression                             Number of obs     =        435
                                                LR chi2(1)        =       0.72
                                                Prob > chi2       =     0.3957
Log likelihood = -188.22047                     Pseudo R2         =     0.0019

------------------------------------------------------------------------------
 mRDt_Baraka | Odds Ratio   Std. Err.      z    P>|z|     [95% Conf. Interval]
-------------+----------------------------------------------------------------
Hepto_Baraka |
        Yes  |   1.835903   1.248713     0.89   0.372     .4840541    6.963146
       _cons |   .1815642   .0244795   -12.65   0.000     .1394013    .2364798
------------------------------------------------------------------------------
Note: _cons estimates baseline odds.

. 
. ///Pneumonia
> logistic mRDt_Baraka ib0.Pneumonia_Baraka 

Logistic regression                             Number of obs     =        436
                                                LR chi2(1)        =       0.09
                                                Prob > chi2       =     0.7603
Log likelihood = -188.70444                     Pseudo R2         =     0.0002

----------------------------------------------------------------------------------
     mRDt_Baraka | Odds Ratio   Std. Err.      z    P>|z|     [95% Conf. Interval]
-----------------+----------------------------------------------------------------
Pneumonia_Baraka |
            Yes  |   1.122449   .4211568     0.31   0.758     .5380037     2.34179
           _cons |   .1818182   .0259537   -11.94   0.000     .1374461     .240515
----------------------------------------------------------------------------------
Note: _cons estimates baseline odds.

. 
. ///Urinary tract Infection
> logistic mRDt_Baraka ib0.UTI_Baraka 

Logistic regression                             Number of obs     =        436
                                                LR chi2(1)        =       0.00
                                                Prob > chi2       =     0.9963
Log likelihood = -188.75096                     Pseudo R2         =     0.0000

------------------------------------------------------------------------------
 mRDt_Baraka | Odds Ratio   Std. Err.      z    P>|z|     [95% Conf. Interval]
-------------+----------------------------------------------------------------
  UTI_Baraka |
        Yes  |   1.002353   .5069989     0.00   0.996     .3719424    2.701257
       _cons |   .1847507   .0253355   -12.31   0.000     .1412076     .241721
------------------------------------------------------------------------------
Note: _cons estimates baseline odds.

. 
. ///Meningitis or Encephalitis
> logistic mRDt_Baraka ib0.Meningitis_Baraka 

Logistic regression                             Number of obs     =        436
                                                LR chi2(1)        =       0.14
                                                Prob > chi2       =     0.7074
Log likelihood = -188.68052                     Pseudo R2         =     0.0004

----------------------------------------------------------------------------------
     mRDt_Baraka | Odds Ratio   Std. Err.      z    P>|z|     [95% Conf. Interval]
-----------------+----------------------------------------------------------------
Meningitis_Bar~a |
            Yes  |   1.363636   1.093403     0.39   0.699     .2832571    6.564723
           _cons |   .1833333   .0245484   -12.67   0.000      .141015    .2383513
----------------------------------------------------------------------------------
Note: _cons estimates baseline odds.

.  
.  
. ////Adjusted analysis from Baraka by considering the statistical significant and 
> Multicollinearity in crude analysis
> logistic mRDt_Baraka ib4.Region_Baraka ib0.Vaccination_Baraka ib0.Mosquitouse_Bar
> aka

Logistic regression                             Number of obs     =        430
                                                LR chi2(6)        =      21.38
                                                Prob > chi2       =     0.0016
Log likelihood = -173.65891                     Pseudo R2         =     0.0580

----------------------------------------------------------------------------------
     mRDt_Baraka | Odds Ratio   Std. Err.      z    P>|z|     [95% Conf. Interval]
-----------------+----------------------------------------------------------------
   Region_Baraka |
         Mwanza  |   .1418782   .0996983    -2.78   0.005      .035791    .5624162
           Mara  |   .3726083   .3917504    -0.94   0.348     .0474594    2.925385
         Kagera  |   .1877812   .2781303    -1.13   0.259     .0103016    3.422953
      Shinyanga  |   .3401475    .488599    -0.75   0.453     .0203692    5.680166
                 |
Vaccination_Ba~a |
            Yes  |   .1934868   .1328955    -2.39   0.017     .0503509    .7435245
                 |
Mosquitouse_Ba~a |
            Yes  |   .3656723   .1932653    -1.90   0.057     .1297821    1.030314
           _cons |    14.3702   15.08672     2.54   0.011     1.835775     112.488
----------------------------------------------------------------------------------
Note: _cons estimates baseline odds.

.  
. 
. /////Logbinomial/Poisson regression
>  ///Study site
> binreg mRDt_Baraka ib1.sites1,rr

Iteration 1:   deviance =  516.3343
Iteration 2:   deviance =  387.9428
Iteration 3:   deviance =  375.6882
Iteration 4:   deviance =  375.4046
Iteration 5:   deviance =  375.4043
Iteration 6:   deviance =  375.4043

Generalized linear models                         No. of obs      =        436
Optimization     : MQL Fisher scoring             Residual df     =        431
                   (IRLS EIM)                     Scale parameter =          1
Deviance         =  375.4043423                   (1/df) Deviance =   .8710078
Pearson          =  435.9993624                   (1/df) Pearson  =   1.011599

Variance function: V(u) = u*(1-u)                 [Bernoulli]
Link function    : g(u) = ln(u)                   [Log]

                                                  BIC             =  -2244.059

------------------------------------------------------------------------------
             |                 EIM
 mRDt_Baraka | Risk Ratio   Std. Err.      z    P>|z|     [95% Conf. Interval]
-------------+----------------------------------------------------------------
      sites1 |
   BUZURUGA  |   .8358413   .2815684    -0.53   0.595     .4318978    1.617583
  NYAMAGANA  |    1.04083    .327358     0.13   0.899     .5619055    1.927954
  SEKOUTORE  |   .7109244   .2707215    -0.90   0.370      .337042    1.499556
  SENGEREMA  |   .7117065   .2415686    -1.00   0.316     .3659188    1.384258
             |
       _cons |   .1808511   .0396988    -7.79   0.000     .1176177    .2780798
------------------------------------------------------------------------------
Note: _cons estimates baseline risk.

.  
.  ///sex
> binreg mRDt_Baraka ib1.Sex_Baraka,rr 

Iteration 1:   deviance =  515.5834
Iteration 2:   deviance =  387.3079
Iteration 3:   deviance =  375.0769
Iteration 4:   deviance =  374.7925
Iteration 5:   deviance =  374.7923
Iteration 6:   deviance =  374.7923

Generalized linear models                         No. of obs      =        436
Optimization     : MQL Fisher scoring             Residual df     =        434
                   (IRLS EIM)                     Scale parameter =          1
Deviance         =  374.7922625                   (1/df) Deviance =   .8635766
Pearson          =  435.9993272                   (1/df) Pearson  =   1.004607

Variance function: V(u) = u*(1-u)                 [Bernoulli]
Link function    : g(u) = ln(u)                   [Log]

                                                  BIC             =  -2262.904

------------------------------------------------------------------------------
             |                 EIM
 mRDt_Baraka | Risk Ratio   Std. Err.      z    P>|z|     [95% Conf. Interval]
-------------+----------------------------------------------------------------
  Sex_Baraka |
     female  |   1.443063   .3217429     1.65   0.100     .9321863    2.233921
       _cons |   .1306122   .0215286   -12.35   0.000     .0945545    .1804205
------------------------------------------------------------------------------
Note: _cons estimates baseline risk.

. 
. ///Age
> binreg mRDt_Baraka ib2.AgeCat1,rr 

Iteration 1:   deviance =  517.5934
Iteration 2:   deviance =  389.0668
Iteration 3:   deviance =  376.7747
Iteration 4:   deviance =  376.4928
Iteration 5:   deviance =  376.4926
Iteration 6:   deviance =  376.4926

Generalized linear models                         No. of obs      =        436
Optimization     : MQL Fisher scoring             Residual df     =        434
                   (IRLS EIM)                     Scale parameter =          1
Deviance         =  376.4925728                   (1/df) Deviance =   .8674944
Pearson          =  435.9994694                   (1/df) Pearson  =   1.004607

Variance function: V(u) = u*(1-u)                 [Bernoulli]
Link function    : g(u) = ln(u)                   [Log]

                                                  BIC             =  -2261.204

------------------------------------------------------------------------------
             |                 EIM
 mRDt_Baraka | Risk Ratio   Std. Err.      z    P>|z|     [95% Conf. Interval]
-------------+----------------------------------------------------------------
     AgeCat1 |
        1-5  |   .6375904   .2596522    -1.11   0.269      .287011    1.416397
       _cons |   .2380952   .0929429    -3.68   0.000     .1107837    .5117122
------------------------------------------------------------------------------
Note: _cons estimates baseline risk.

. 
. ///Education Level
> binreg mRDt_Baraka ib0.Education_Baraka,rr 

Iteration 1:   deviance =  512.4212
Iteration 2:   deviance =  384.7904
Iteration 3:   deviance =  372.6692
Iteration 4:   deviance =  372.3845
Iteration 5:   deviance =  372.3843
Iteration 6:   deviance =  372.3843

Generalized linear models                         No. of obs      =        434
Optimization     : MQL Fisher scoring             Residual df     =        430
                   (IRLS EIM)                     Scale parameter =          1
Deviance         =  372.3842653                   (1/df) Deviance =   .8660099
Pearson          =  433.9992153                   (1/df) Pearson  =   1.009301

Variance function: V(u) = u*(1-u)                 [Bernoulli]
Link function    : g(u) = ln(u)                   [Log]

                                                  BIC             =  -2239.025

----------------------------------------------------------------------------------
                 |                 EIM
     mRDt_Baraka | Risk Ratio   Std. Err.      z    P>|z|     [95% Conf. Interval]
-----------------+----------------------------------------------------------------
Education_Baraka |
        Primary  |      .5375   .2128728    -1.57   0.117     .2473242    1.168128
      Secondary  |   .4184615   .1817449    -2.01   0.045     .1786341    .9802721
     University  |         .3   .1989025    -1.82   0.069     .0818027    1.100209
                 |
           _cons |      .3125   .1158781    -3.14   0.002     .1510832    .6463742
----------------------------------------------------------------------------------
Note: _cons estimates baseline risk.

. 
. ///Marital Status
> binreg mRDt_Baraka ib5.MaritalStatus_Baraka,rr 
note: 3.MaritalStatus_Baraka != 0 predicts failure perfectly
      3.MaritalStatus_Baraka dropped and 2 obs not used


Iteration 1:   deviance =  583.1761
Iteration 2:   deviance =  456.3186
Iteration 3:   deviance =  444.2833
Iteration 4:   deviance =  443.9983
Iteration 5:   deviance =   443.998
Iteration 6:   deviance =   443.998

Generalized linear models                         No. of obs      =        435
Optimization     : MQL Fisher scoring             Residual df     =        430
                   (IRLS EIM)                     Scale parameter =          1
Deviance         =  443.9980125                   (1/df) Deviance =   1.032554
Pearson          =    200000430                   (1/df) Pearson  =   465117.3

Variance function: V(u) = u*(1-u)                 [Bernoulli]
Link function    : g(u) = ln(u)                   [Log]

                                                  BIC             =  -2168.401

----------------------------------------------------------------------------------
                 |                 EIM
     mRDt_Baraka | Risk Ratio   Std. Err.      z    P>|z|     [95% Conf. Interval]
-----------------+----------------------------------------------------------------
MaritalStatus_~a |
       Monogamy  |    .396139   .1289987    -2.84   0.004     .2092485    .7499508
       Polygamy  |   .4935065   .2679385    -1.30   0.193     .1702753    1.430323
     Cohabiting  |   .5428571   .3800874    -0.87   0.383     .1376282    2.141232
        Widowed  |          1  (empty)
       Separate  |   .2261905    .226967    -1.48   0.139     .0316483    1.616583
                 |
           _cons |   .3684211   .1106647    -3.32   0.001     .2044863    .6637808
----------------------------------------------------------------------------------
Note: _cons estimates baseline risk.

. 
. ///Employment
> binreg mRDt_Baraka ib5.Employment_Baraka,rr 
note: 1.Employment_Baraka != 0 predicts failure perfectly
      1.Employment_Baraka dropped and 9 obs not used

note: 4.Employment_Baraka != 0 predicts failure perfectly
      4.Employment_Baraka dropped and 4 obs not used


Iteration 1:   deviance =   989.914
Iteration 2:   deviance =  862.8778
Iteration 3:   deviance =   850.966
Iteration 4:   deviance =  850.7018
Iteration 5:   deviance =  850.7016
Iteration 6:   deviance =  850.7016

Generalized linear models                         No. of obs      =        435
Optimization     : MQL Fisher scoring             Residual df     =        432
                   (IRLS EIM)                     Scale parameter =          1
Deviance         =  850.7015768                   (1/df) Deviance =   1.969217
Pearson          =   1300000402                   (1/df) Pearson  =    3009260

Variance function: V(u) = u*(1-u)                 [Bernoulli]
Link function    : g(u) = ln(u)                   [Log]

                                                  BIC             =  -1773.848

----------------------------------------------------------------------------------
                 |                 EIM
     mRDt_Baraka | Risk Ratio   Std. Err.      z    P>|z|     [95% Conf. Interval]
-----------------+----------------------------------------------------------------
Employment_Bar~a |
      Governmen  |   1.492451   .6205438     0.96   0.336     .6606633    3.371474
 Non-government  |          1  (empty)
           Self  |   .9576558   .2326319    -0.18   0.859     .5948907    1.541635
        Student  |          1  (empty)
                 |
           _cons |   .1595331   .0228412   -12.82   0.000      .120498    .2112135
----------------------------------------------------------------------------------
Note: _cons estimates baseline risk.

. 
. ///Ethnic 
> *logistic mRDt_Baraka Ethnic_Baraka
. 
. ///Region
[truncated: 47,894 more chars]
